# Supplementary material for: Use of genomics to design a diagnostic assay to discriminate between Streptococcus pneumoniae and Streptococcus pseudopneumoniae
Source: Microb Genom. 2018 Apr 9;4(7):e000175. doi: 10.1099/mgen.0.000175 (PMC6113875; doi:10.1099/mgen.0.000175)
Supplement: Supplementary File 1 [file mgen-4-175-s001.xlsx]

## Sheet: data
REFSEQ	ORGANISM_FROM_NCBI	STRAIN	BIOPROJECT	SRA	NOTE	REFERENCE_TREE	LS_BSR	FINAL_TREE	SEROTYPE_(PNEUMOCAT)	MLST_SCHEME	MLST	MLST_ALLELE_1	MLST_ALLELE_2	MLST_ALLELE_3	MLST_ALLELE_4	MLST_ALLELE_5	MLST_ALLELE_6	MLST_ALLELE_7	CLADE	SPN0001	SPS0002	LYTA_(R6)_%_MATCH
GCF_000006885.1_ASM688v1	Streptococcus pneumoniae	TIGR4				YES	YES	YES	4	spneumoniae	205	aroE(10)	gdh(5)	gki(4)	recP(5)	spi(13)	xpt(10)	ddl(18)	SPN	SPN0001		99.896
GCF_000007045.1_ASM704v1	Streptococcus pneumoniae	R6				YES	YES	YES	NT	spneumoniae	595	aroE(7)	gdh(5)	gki(1)	recP(1)	spi(10)	xpt(7)	ddl(15)	SPN	SPN0001		100
GCF_000014365.1_ASM1436v1	Streptococcus pneumoniae	D39				YES	YES	YES	2	spneumoniae	595	aroE(7)	gdh(5)	gki(1)	recP(1)	spi(10)	xpt(7)	ddl(15)	SPN	SPN0001		100
GCF_000018965.1_ASM1896v1	Streptococcus pneumoniae	70585				YES	YES	YES	5	spneumoniae	289	aroE(16)	gdh(12)	gki(9)	recP(1)	spi(41)	xpt(33)	ddl(33)	SPN	SPN0001		99.687
GCF_000018985.1_ASM1898v1	Streptococcus pneumoniae	JJA				YES	YES	YES	14	spneumoniae	66	aroE(2)	gdh(8)	gki(2)	recP(4)	spi(6)	xpt(1)	ddl(1)	SPN	SPN0001		99.896
GCF_000019005.1_ASM1900v1	Streptococcus pneumoniae	P1031				YES	YES	YES	1	spneumoniae	303	aroE(10)	gdh(5)	gki(4)	recP(1)	spi(7)	xpt(19)	ddl(9)	SPN	SPN0001		98.643
GCF_000019025.1_ASM1902v1	Streptococcus pneumoniae	Taiwan19F-14				YES	YES	YES	19F	spneumoniae	236	aroE(15)	gdh(16)	gki(19)	recP(15)	spi(6)	xpt(20)	ddl(26)	SPN	SPN0001		98.747
GCF_000019265.1_ASM1926v1	Streptococcus pneumoniae	Hungary19A-6				YES	YES	YES	19A	spneumoniae	268	aroE(7)	gdh(13)	gki(42)	recP(6)	spi(10)	xpt(6)	ddl(56)	SPN	SPN0001		98.852
GCF_000019825.1_ASM1982v1	Streptococcus pneumoniae	G54				YES	YES	YES	19F	spneumoniae	-	aroE(~2)	gdh(5)	gki(36)	recP(12)	spi(17)	xpt(21)	ddl(14)	SPN	SPN0001		98.852
GCF_000019985.1_ASM1998v1	Streptococcus pneumoniae	CGSP14				YES	YES	YES	14	spneumoniae	15	aroE(1)	gdh(5)	gki(4)	recP(5)	spi(5)	xpt(3)	ddl(8)	SPN	SPN0001		98.747
GCF_000026665.1_ASM2666v1	Streptococcus pneumoniae	ATCC700669				YES	YES	YES	23F	spneumoniae	81	aroE(4)	gdh(4)	gki(2)	recP(4)	spi(4)	xpt(1)	ddl(1)	SPN	SPN0001		98.747
GCF_000027165.1_ASM2716v1	Streptococcus mitis	B6				YES	NO	YES	NT	spneumoniae	-	aroE(-)	gdh(577)	gki(377?)	recP(404)	spi(565)	xpt(794)	ddl(758?)				82.8
GCF_000146975.1_ASM14697v1	Streptococcus pneumoniae	AP200				YES	YES	YES	11A	spneumoniae	62	aroE(2)	gdh(5)	gki(29)	recP(12)	spi(16)	xpt(3)	ddl(14)	SPN	SPN0001		98.225
GCF_000147095.1_ASM14709v1	Streptococcus pneumoniae	670-6B				YES	YES	YES	06E	spneumoniae	90	aroE(5)	gdh(6)	gki(1)	recP(2)	spi(6)	xpt(3)	ddl(4)	SPN	SPN0001		98.539
GCF_000180515.1_ASM18051v2	Streptococcus pneumoniae	SPNA45				YES	YES	YES	3	spneumoniae	6934	aroE(10)	gdh(9)	gki(4)	recP(12)	spi(287)	xpt(426)	ddl(470)	SPN	SPN0001		84.278
GCF_000196595.1_ASM19659v1	Streptococcus pneumoniae	TCH8431/19A				YES	YES	YES	19A	spneumoniae	320	aroE(4)	gdh(16)	gki(19)	recP(15)	spi(6)	xpt(20)	ddl(1)	SPN	SPN0001		98.747
GCF_000210935.1_ASM21093v1	Streptococcus pneumoniae	INV200				YES	YES	YES	14	spneumoniae	9	aroE(1)	gdh(5)	gki(4)	recP(5)	spi(5)	xpt(1)	ddl(8)	SPN	SPN0001		98.747
GCF_000210955.1_ASM21095v1	Streptococcus pneumoniae	OXC141				YES	YES	YES	3	spneumoniae	180	aroE(7)	gdh(15)	gki(2)	recP(10)	spi(6)	xpt(1)	ddl(22)	SPN	SPN0001		98.643
GCF_000210975.1_ASM21097v1	Streptococcus pneumoniae	INV104				YES	YES	YES	1	spneumoniae	227	aroE(12)	gdh(5)	gki(13)	recP(5)	spi(17)	xpt(4)	ddl(20)	SPN	SPN0001		99.582
GCF_000210995.1_ASM21099v1	Streptococcus pneumoniae	SPN034156				YES	YES	YES	3	spneumoniae	180	aroE(7)	gdh(15)	gki(2)	recP(10)	spi(6)	xpt(1)	ddl(22)	SPN	SPN0001		98.747
GCF_000211015.1_ASM21101v1	Streptococcus pneumoniae	SPN034183				YES	YES	YES	3	spneumoniae	180	aroE(7)	gdh(15)	gki(2)	recP(10)	spi(6)	xpt(1)	ddl(22)	SPN	SPN0001		98.643
GCF_000211035.1_ASM21103v2	Streptococcus pneumoniae	SPN994038				YES	YES	YES	3	spneumoniae	180	aroE(7)	gdh(15)	gki(2)	recP(10)	spi(6)	xpt(1)	ddl(22)	SPN	SPN0001		98.643
GCF_000211055.1_ASM21105v2	Streptococcus pneumoniae	SPN994039				YES	YES	YES	3	spneumoniae	180	aroE(7)	gdh(15)	gki(2)	recP(10)	spi(6)	xpt(1)	ddl(22)	SPN	SPN0001		98.643
GCF_000211075.1_ASM21107v1	Streptococcus pneumoniae	SPN032672				YES	YES	YES	1	spneumoniae	306	aroE(12)	gdh(8)	gki(13)	recP(5)	spi(16)	xpt(4)	ddl(20)	SPN	SPN0001		99.582
GCF_000211095.1_ASM21109v1	Streptococcus pneumoniae	SPN033038				YES	YES	YES	1	spneumoniae	306	aroE(12)	gdh(8)	gki(13)	recP(5)	spi(16)	xpt(4)	ddl(20)	SPN	SPN0001		99.582
GCF_000221985.1_ASM22198v1	Streptococcus pseudopneumoniae	IS7493				YES	YES	YES	NT	spneumoniae	-	aroE(427)	gdh(576)	gki(578)	recP(403)	spi(442)	xpt(784)	ddl(656?)	SPSN		SPS0002	83.368
GCF_000251085.2_ASM25108v2	Streptococcus pneumoniae	ST556				YES	YES	YES	19F	spneumoniae	1392	aroE(15)	gdh(16)	gki(19)	recP(15)	spi(6)	xpt(20)	ddl(156)	SPN	SPN0001		98.747
GCF_000253155.1_ASM25315v1	Streptococcus oralis	Uo5				YES	NO	YES	NT	soralis	-	aroE(31?)	ddl(13?)	gdh(~28)	gki(-)	hexB(36)	recP(~20)	xpt(~32)
GCF_000257825.1_ASM25782v1	Streptococcus pseudopneumoniae	BAA-960b				YES	YES	YES	NT	spneumoniae	-	aroE(139)	gdh(371)	gki(345)	recP(135?)	spi(441)	xpt(677)	ddl(656)	SPSN		SPS0002	82.658
GCF_000258265.1_SpseudopneumoniaeSK674v1.0	Streptococcus pseudopneumoniae	SK674				YES	YES	YES	NT	spneumoniae	-	aroE(347)	gdh(~40)	gki(345)	recP(135?)	spi(441)	xpt(784)	ddl(656)	SPSN		SPS0002	82.658
GCF_000299015.1_ASM29901v1	Streptococcus pneumoniae	gamPNI0373				YES	YES	YES	1	spneumoniae	618	aroE(13)	gdh(8)	gki(4)	recP(1)	spi(7)	xpt(19)	ddl(14)	SPN	SPN0001		98.852
GCF_000506685.1_Spspn.str22725_v1.0	Streptococcus pseudopneumoniae	22725				YES	YES	YES	NT	spneumoniae	-	aroE(139)	gdh(478)	gki(578)	recP(~135)	spi(~441)	xpt(787)	ddl(656)	SPSN		SPS0002	82.744
GCF_000506705.1_Spspn.str1321_v1.0	Streptococcus pseudopneumoniae	1321				YES	YES	YES	NT	spneumoniae	-	aroE(347)	gdh(~513)	gki(345)	recP(135?)	spi(441)	xpt(784)	ddl(~656)	SPSN		SPS0002	82.658
GCF_000506745.1_Spspn.str5247_v1.0	Streptococcus pseudopneumoniae	5247				YES	YES	YES	NT	spneumoniae	-	aroE(103)	gdh(40)	gki(345)	recP(~327)	spi(522?)	xpt(~787)	ddl(656)	SPSN		SPS0002	83.056
GCF_000817005.1_ASM81700v1	Streptococcus pneumoniae	NT_110_58				YES	YES	YES	NT	spneumoniae	344	aroE(8)	gdh(37)	gki(9)	recP(29)	spi(2)	xpt(12)	ddl(53)	SPN	SPN0001		98.955
GCF_001068775.1_ASM106877v1	Streptococcus pseudopneumoniae	1172_SPSE				YES	NO	YES	NT	-	-											73.871
GCF_001068835.1_ASM106883v1	Streptococcus pseudopneumoniae	1213_SPSE				YES	NO	YES	NT	spneumoniae	-	aroE(242?)	gdh(~258)	gki(~398)	recP(~403)	spi(~55)	xpt(~787)	ddl(~401)
GCF_001068925.1_ASM106892v1	Streptococcus pseudopneumoniae	126_SPSE				YES	NO	YES	NT	soralis	-	aroE(~33)	ddl(2)	gdh(5)	gki(7)	hexB(5)	recP(5)	xpt(5)
GCF_001068945.1_ASM106894v1	Streptococcus pseudopneumoniae	1271.rep1_SPSE				YES	NO	YES	NT	spneumoniae	-	aroE(~276)	gdh(~477)	gki(~519)	recP(~67)	spi(~315)	xpt(~735)	ddl(178?)
GCF_001069475.1_ASM106947v1	Streptococcus pseudopneumoniae	1271.rep2_SPSE				YES	NO	YES	NT	spneumoniae	-	aroE(~276)	gdh(~477)	gki(~519)	recP(~67)	spi(~315)	xpt(~735)	ddl(178?)
GCF_001069865.1_ASM106986v1	Streptococcus pseudopneumoniae	144_SPSE				YES	NO	YES	NT	spneumoniae	-	aroE(105)	gdh(~492)	gki(-)	recP(~195)	spi(154?)	xpt(~735)	ddl(684?)
GCF_001070405.1_ASM107040v1	Streptococcus pseudopneumoniae	1272_SPSE				YES	NO	YES	NT	spneumoniae	-	aroE(~276)	gdh(~477)	gki(~519)	recP(~67)	spi(~315)	xpt(~735)	ddl(178?)
GCF_001070715.1_ASM107071v1	Streptococcus pseudopneumoniae	163_SPSE				YES	NO	YES	NT	spneumoniae	-	aroE(88?)	gdh(~94)	gki(51?)	recP(~195)	spi(~402)	xpt(~198)	ddl(721?)				83.088
GCF_001070805.1_ASM107080v1	Streptococcus pseudopneumoniae	277_SPSE				YES	NO	YES	NT	spneumoniae	-	aroE(~425)	gdh(~577)	gki(~398)	recP(~54)	spi(~474)	xpt(~595)	ddl(~401)
GCF_001070815.1_ASM107081v1	Streptococcus pseudopneumoniae	315_SPSE				YES	NO	YES	NT	spneumoniae	-	aroE(398?)	gdh(~94)	gki(~547)	recP(~135)	spi(~393)	xpt(~153)	ddl(765?)
GCF_001071735.1_ASM107173v1	Streptococcus pseudopneumoniae	205_SPSE				YES	NO	YES	NT	spneumoniae	-	aroE(~88)	gdh(104)	gki(~299)	recP(~304)	spi(416)	xpt(~595)	ddl(401)
GCF_001072115.1_ASM107211v1	Streptococcus pseudopneumoniae	289_SPSE				YES	NO	YES	NT	spneumoniae	-	aroE(~425)	gdh(~577)	gki(~398)	recP(~54)	spi(~474)	xpt(~595)	ddl(~401)
GCF_001072315.1_ASM107231v1	Streptococcus pseudopneumoniae	330_SPSE				YES	NO	YES	NT	spneumoniae	-	aroE(398?)	gdh(~450)	gki(~304)	recP(~139)	spi(~442)	xpt(~735)	ddl(~521)				82.952
GCF_001072375.1_ASM107237v1	Streptococcus pseudopneumoniae	342_SPSE				YES	NO	YES	NT	-	-
GCF_001072665.1_ASM107266v1	Streptococcus pseudopneumoniae	380_SPSE				YES	NO	YES	NT	spneumoniae	-	aroE(~425)	gdh(~577)	gki(~398)	recP(~54)	spi(~474)	xpt(~595)	ddl(~401)
GCF_001072925.1_ASM107292v1	Streptococcus pseudopneumoniae	434_SPSE				YES	NO	YES	NT	-	-
GCF_001073085.1_ASM107308v1	Streptococcus pseudopneumoniae	469_SPSE				YES	NO	YES	NT	-	-
GCF_001074155.1_ASM107415v1	Streptococcus pseudopneumoniae	74_SPSE				YES	NO	YES	NT	-	-
GCF_001074565.1_ASM107456v1	Streptococcus pseudopneumoniae	843_SPSE				YES	NO	YES	NT	soralis	-	aroE(-)	ddl(22)	gdh(~6)	gki(~17)	hexB(~6)	recP(~22)	xpt(-)
GCF_001074825.1_ASM107482v1	Streptococcus pseudopneumoniae	888_SPSE				YES	NO	YES	19C	spneumoniae	-	aroE(~246)	gdh(~321)	gki(~342)	recP(~135)	spi(515)	xpt(~595)	ddl(~396)
GCF_001074975.1_ASM107497v1	Streptococcus pseudopneumoniae	75_SPSE				YES	NO	YES	NT	spneumoniae	-	aroE(-)	gdh(~356)	gki(~299)	recP(~219)	spi(522?)	xpt(~179)	ddl(~77)				83.617
GCF_001076615.1_ASM107661v1	Streptococcus pseudopneumoniae	294_SPSE				YES	NO	YES	NT	spneumoniae	-	aroE(~88)	gdh(~414)	gki(377?)	recP(~80)	spi(~498)	xpt(~153)	ddl(132?)
GCF_001076775.1_ASM107677v1	Streptococcus pseudopneumoniae	445_SPSE				YES	NO	YES	NT	spneumoniae	-	aroE(251)	gdh(~321)	gki(~348)	recP(~54)	spi(~474)	xpt(~160)	ddl(~84)
GCF_001255215.1_S_pneumo_A66_v1	Streptococcus pneumoniae	S_pneumo_A66_v1				YES	YES	YES	3	spneumoniae	378	aroE(13)	gdh(9)	gki(15)	recP(14)	spi(10)	xpt(16)	ddl(19)	SPN	SPN0001		98.747
GCF_001281025.1_ASM128102v1	Streptococcus mitis	KCOM_1350				YES	NO	YES	NT	spneumoniae	-	aroE(~422)	gdh(~581)	gki(299?)	recP(~54)	spi(~515)	xpt(~153)	ddl(~178)
GCF_001304545.1_ASM130454v1	Streptococcus pseudopneumoniae	338-14				YES	YES	YES	NT	spneumoniae	-	aroE(139)	gdh(478)	gki(578)	recP(373)	spi(~441)	xpt(787)	ddl(656)	SPSN		SPS0002	82.848
GCF_001304565.1_ASM130456v1	Streptococcus pseudopneumoniae	61-14				YES	YES	YES	NT	spneumoniae	-	aroE(139)	gdh(478)	gki(578)	recP(373)	spi(~441)	xpt(787)	ddl(656)	SPSN		SPS0002	82.848
GCF_001304655.1_ASM130465v1	Streptococcus pseudopneumoniae	276-03				YES	YES	YES	NT	spneumoniae	-	aroE(139)	gdh(~132)	gki(345)	recP(373)	spi(442)	xpt(787)	ddl(656)	SPSN		SPS0002	82.658
GCF_001457635.1_NCTC7465	Streptococcus pneumoniae	NCTC7465				YES	YES	YES	1	spneumoniae	615	aroE(10)	gdh(31)	gki(4)	recP(1)	spi(6)	xpt(4)	ddl(94)	SPN	SPN0001		98.852
GCF_001560895.1_ASM156089v1	Streptococcus mitis	SVGS_061				YES	NO	YES	NT	spneumoniae	-	aroE(~246)	gdh(97)	gki(~51)	recP(232?)	spi(~515)	xpt(735?)	ddl(-)
GCF_001896045.1_ASM189604v1	Streptococcus pneumoniae	SP49				YES	YES	YES	19A	spneumoniae	277	aroE(7)	gdh(13)	gki(8)	recP(6)	spi(6)	xpt(12)	ddl(8)	SPN	SPN0001		98.852
GCF_001896065.1_ASM189606v1	Streptococcus pneumoniae	SP61				YES	YES	YES	19A	spneumoniae	2432	aroE(4)	gdh(16)	gki(19)	recP(15)	spi(6)	xpt(202)	ddl(1)	SPN	SPN0001		98.747
GCF_001896085.1_ASM189608v1	Streptococcus pneumoniae	SP64				YES	YES	YES	19A	spneumoniae	320	aroE(4)	gdh(16)	gki(19)	recP(15)	spi(6)	xpt(20)	ddl(1)	SPN	SPN0001		98.747
GCF_001902455.1_ASM190245v1	Streptococcus pneumoniae	SWU02				YES	YES	YES	19F	spneumoniae	271	aroE(4)	gdh(16)	gki(19)	recP(15)	spi(6)	xpt(20)	ddl(26)	SPN	SPN0001		98.747
GCF_001983955.1_ASM198395v1	Streptococcus oralis	S.MIT/ORALIS-351				YES	NO	YES	NT	soralis	-	aroE(~50)	ddl(~1)	gdh(~31)	gki(~25)	hexB(37)	recP(~30)	xpt(~10)
GCF_002014925.1_ASM201492v1	Streptococcus pseudopneumoniae	CCUG62647				YES	YES	YES	NT	spneumoniae	-	aroE(347)	gdh(~40)	gki(345)	recP(135?)	spi(441)	xpt(784)	ddl(656)	SPSN		SPS0002	82.658
GCF_002014955.1_ASM201495v1	Streptococcus pseudopneumoniae	CCUG63747				YES	YES	YES	NT	spneumoniae	-	aroE(347)	gdh(~40)	gki(345)	recP(135?)	spi(441)	xpt(784)	ddl(656)	SPSN		SPS0002	83.056
GCF_002087075.1_ASM208707v1	Streptococcus pseudopneumoniae	CCUG_49455T				YES	YES	YES	NT	spneumoniae	-	aroE(139)	gdh(371)	gki(345)	recP(135?)	spi(441)	xpt(677)	ddl(656)	SPSN		SPS0002	82.658
GCF_002356415.1_ASM235641v1	Streptococcus oralis	osk_001				YES	NO	YES	NT	-	-
GCF_002357995.1_ASM235799v1	Streptococcus pneumoniae	KK0981				YES	YES	YES	3	spneumoniae	242	aroE(15)	gdh(29)	gki(4)	recP(21)	spi(30)	xpt(1)	ddl(14)	SPN	SPN0001		99.791
GCF_002386345.1_ASM238634v1	Streptococcus oralis	FDAARGOS_367				YES	NO	YES	NT	soralis	-	aroE(5)	ddl(~39)	gdh(~5)	gki(~6)	hexB(5)	recP(5)	xpt(5)
GCF_001070035.1_ASM107003v1	Streptococcus mitis	1042_SPSE			NCBI record labeled S. mitis; SRA record and S1 Data File (PMID:26230489) labeled it S. pseudopneumoniae	YES	NO	YES	NT	spneumoniae	-	aroE(~425)	gdh(~104)	gki(532?)	recP(~41)	spi(~296)	xpt(~716)	ddl(304?)
	Streptococcus pseudopneumoniae	2070098-III	PRJEB4909	ERR716356		YES	YES	YES	NT	spneumoniae	-	aroE(427)	gdh(~40)	gki(345)	recP(135?)	spi(441)	xpt(784)	ddl(656)	SPSN		SPS0002	82.658
	Streptococcus pseudopneumoniae	2110361-III	PRJEB4909	ERR716366		YES	YES	YES	NT	spneumoniae	-	aroE(427)	gdh(513)	gki(548)	recP(373)	spi(6)	xpt(~334)	ddl(656)	SPSN		SPS0002	82.658
	Streptococcus pseudopneumoniae	2120197-III	PRJEB4909	ERR702439		YES	YES	YES	NT	spneumoniae	-	aroE(139)	gdh(~40)	gki(345)	recP(135?)	spi(~441)	xpt(784)	ddl(656)	SPSN		SPS0002	82.64
	Streptococcus pseudopneumoniae	2120939-III	PRJEB4909	ERR702440		YES	NO	YES	NT	spneumoniae	-	aroE(88?)	gdh(~477)	gki(~66)	recP(284?)	spi(~251)	xpt(160?)	ddl(486?)				82.952
	Streptococcus pseudopneumoniae	2120942-III	PRJEB4909	ERR702441		YES	YES	YES	NT	spneumoniae	-	aroE(139)	gdh(~40)	gki(345)	recP(135?)	spi(6)	xpt(784)	ddl(656)	SPSN		SPS0002	82.658
	Streptococcus pseudopneumoniae	27Z-1093920	PRJEB2340	ERR097393		YES	YES	YES	NT	spneumoniae	-	aroE(427)	gdh(~473)	gki(578)	recP(~54)	spi(442)	xpt(1)	ddl(656)	SPSN		SPS0002	82.952
	Streptococcus pseudopneumoniae	28Z-1093921	PRJEB2340	ERR097394		YES	YES	YES	NT	spneumoniae	-	aroE(139)	gdh(371)	gki(345)	recP(135?)	spi(441)	xpt(677)	ddl(656)	SPSN		SPS0002	82.535
	Streptococcus pseudopneumoniae	29Z-1093922	PRJEB2340	ERR097395		YES	YES	YES	NT	spneumoniae	-	aroE(139)	gdh(371)	gki(345)	recP(26?)	spi(389)	xpt(677)	ddl(656)	SPSN		SPS0002	82.658
	Streptococcus pseudopneumoniae	BAA-960a	PRJEB20507	ERR1942914		YES	YES	YES	NT	spneumoniae	-	aroE(139)	gdh(371)	gki(345)	recP(135?)	spi(441)	xpt(677)	ddl(656)	SPSN		SPS0002	82.658
	Streptococcus pseudopneumoniae	G42	PRJNA225866			YES	YES	YES	NT	spneumoniae	-	aroE(139)	gdh(~304)	gki(578?)	recP(~403)	spi(~442)	xpt(787)	ddl(656)	SPSN		SPS0002	82.762
	Streptococcus pseudopneumoniae	PHENP00008	PRJEB20507	ERR1942917		YES	YES	YES	NT	spneumoniae	-	aroE(139)	gdh(478)	gki(~318)	recP(~54)	spi(~441)	xpt(~787)	ddl(~841)	SPSN		SPS0002	82.744
	Streptococcus pseudopneumoniae	PHENP00009	PRJEB20507	ERR1942905		YES	YES	YES	NT	spneumoniae	-	aroE(139)	gdh(371)	gki(382)	recP(325)	spi(389)	xpt(677)	ddl(656)	SPSN		SPS0002	82.658
	Streptococcus pseudopneumoniae	PHENP00010	PRJEB20507	ERR1942910		YES	YES	YES	NT	spneumoniae	-	aroE(427)	gdh(~513)	gki(578?)	recP(373)	spi(~442)	xpt(228)	ddl(360?)	SPSN		SPS0002	82.744
	Streptococcus pseudopneumoniae	PHENP00011	PRJEB20507	ERR1942907		YES	YES	YES	NT	spneumoniae	-	aroE(139)	gdh(371)	gki(~3)	recP(325)	spi(389)	xpt(677)	ddl(656)	SPSN		SPS0002	82.658
	Streptococcus pseudopneumoniae	PHENP00012	PRJEB20507	ERR1942911		YES	YES	YES	NT	spneumoniae	-	aroE(139)	gdh(371)	gki(345)	recP(~327)	spi(389)	xpt(677)	ddl(656)	SPSN		SPS0002	82.658
	Streptococcus pseudopneumoniae	PHENP00013	PRJEB20507	ERR1942901		YES	YES	YES	NT	spneumoniae	-	aroE(139)	gdh(371)	gki(345)	recP(284)	spi(~441)	xpt(~787)	ddl(~78)	SPSN		SPS0002	82.848
		BCCDCPHL-Ssp035	PRJNA428833	SRR6463834		NO	NO	YES	NT	spneumoniae	-	aroE(427)	gdh(~40)	gki(345)	recP(135?)	spi(441)	xpt(784)	ddl(656)	SPSN		SPS0002	82.658
		BCCDCPHL-Ssp008	PRJNA428833	SRR6463859		NO	NO	YES	NT	soralis	-	aroE(~42)	ddl(1?)	gdh(41)	gki(12?)	hexB(24)	recP(~11)	xpt(~28)				82.111
		BCCDCPHL-Ssp026	PRJNA428833	SRR6463845		NO	NO	YES	NT	spneumoniae	-	aroE(347)	gdh(~40)	gki(345)	recP(135?)	spi(441)	xpt(784)	ddl(260?)	SPSN		SPS0002	82.658
		BCCDCPHL-Ssp018	PRJNA428833	SRR6463869		NO	NO	YES	NT	soralis	-	aroE(~8)	ddl(~2)	gdh(~29)	gki(~5)	hexB(5)	recP(5)	xpt(~9)
		BCCDCPHL-Ssp048	PRJNA428833	SRR6463848	Repeat of BCCDCPHL-Ssp020	NO	NO	YES	NT	spneumoniae	-	aroE(427)	gdh(~40)	gki(345)	recP(135?)	spi(99?)	xpt(~677)	ddl(656)	SPSN		SPS0002	82.658
		BCCDCPHL-Ssp028	PRJNA428833	SRR6463844		NO	NO	YES	NT	spneumoniae	-	aroE(427)	gdh(513)	gki(~578)	recP(1)	spi(6)	xpt(787)	ddl(~751)	SPSN		SPS0002	82.64
		BCCDCPHL-Ssp009	PRJNA428833	SRR6463862	S. gordonii	NO	NO	NO	NT	-	-
		BCCDCPHL-Ssp019	PRJNA428833	SRR6463872		NO	NO	YES	NT	spneumoniae	-	aroE(372)	gdh(~57)	gki(377?)	recP(~264)	spi(450?)	xpt(~153)	ddl(-)				82.64
		BCCDCPHL-Ssp013	PRJNA428833	SRR6463864		NO	NO	YES	NT	spneumoniae	-	aroE(139)	gdh(513)	gki(548)	recP(135?)	spi(6)	xpt(~334)	ddl(656)	SPSN		SPS0002	82.762
		BCCDCPHL-Ssp044	PRJNA428833	SRR6463853		NO	NO	YES	NT	spneumoniae	-	aroE(347)	gdh(~40)	gki(345)	recP(325)	spi(441)	xpt(784)	ddl(656)	SPSN		SPS0002	82.555
		BCCDCPHL-Ssp023	PRJNA428833	SRR6463840		NO	NO	YES	NT	soralis	-	aroE(~31)	ddl(5)	gdh(17)	gki(11)	hexB(~37)	recP(8)	xpt(22)
		BCCDCPHL-Ssp022	PRJNA428833	SRR6463841	S. pneumoniae	NO	NO	YES	15A	spneumoniae	63	aroE(2)	gdh(5)	gki(36)	recP(12)	spi(17)	xpt(21)	ddl(14)	SPN	SPN0001		98.852
		BCCDCPHL-Ssp033	PRJNA428833	SRR6463832		NO	NO	YES	NT	spneumoniae	-	aroE(427)	gdh(~40)	gki(345)	recP(135?)	spi(441)	xpt(784)	ddl(656)	SPSN		SPS0002	82.658
		BCCDCPHL-Ssp024	PRJNA428833	SRR6463839		NO	NO	YES	NT	spneumoniae	-	aroE(427)	gdh(~40)	gki(345)	recP(135?)	spi(441)	xpt(784)	ddl(656)	SPSN		SPS0002	82.658
		BCCDCPHL-Ssp014	PRJNA428833	SRR6463865		NO	NO	YES	NT	spneumoniae	-	aroE(139)	gdh(478)	gki(345)	recP(~403)	spi(442)	xpt(~787)	ddl(~656)	SPSN		SPS0002	82.536
		BCCDCPHL-Ssp012	PRJNA428833	SRR6463867		NO	NO	YES	NT	soralis	-	aroE(31)	ddl(16)	gdh(~22)	gki(~15)	hexB(27)	recP(8)	xpt(~22)
		BCCDCPHL-Ssp005	PRJNA428833	SRR6463860		NO	NO	YES	NT	spneumoniae	-	aroE(347)	gdh(~40)	gki(345)	recP(135?)	spi(441)	xpt(784)	ddl(656)	SPSN		SPS0002	82.658
		BCCDCPHL-Ssp038	PRJNA428833	SRR6463878		NO	NO	YES	NT	soralis	-	aroE(31)	ddl(16)	gdh(~22)	gki(5)	hexB(27)	recP(8)	xpt(~22)
		BCCDCPHL-Ssp039	PRJNA428833	SRR6463879		NO	NO	YES	NT	spneumoniae	-	aroE(~410)	gdh(518)	gki(~348)	recP(~80)	spi(455?)	xpt(~794)	ddl(868?)
		BCCDCPHL-Ssp007	PRJNA428833	SRR6463858		NO	NO	YES	NT	spneumoniae	-	aroE(139)	gdh(478)	gki(578)	recP(~135)	spi(442)	xpt(787)	ddl(656)	SPSN		SPS0002	82.658
		BCCDCPHL-Ssp001	PRJNA428833	SRR6463856		NO	NO	YES	37	spneumoniae	-	aroE(398?)	gdh(~172)	gki(50?)	recP(~287)	spi(~193)	xpt(~748)	ddl(~664)				83.281
		BCCDCPHL-Ssp036	PRJNA428833	SRR6463876		NO	NO	YES	NT	spneumoniae	-	aroE(139)	gdh(~304)	gki(578)	recP(~403)	spi(~412)	xpt(~787)	ddl(656)	SPSN		SPS0002	82.622
		BCCDCPHL-Ssp047	PRJNA428833	SRR6463837		NO	NO	YES	NT	spneumoniae	-	aroE(398?)	gdh(597)	gki(66?)	recP(~325)	spi(~393)	xpt(~748)	ddl(~500)				82.432
		BCCDCPHL-Ssp020	PRJNA428833	SRR6463873		NO	NO	YES	NT	spneumoniae	-	aroE(427)	gdh(~40)	gki(345)	recP(135?)	spi(99?)	xpt(~677)	ddl(656)	SPSN		SPS0002	82.658
		BCCDCPHL-Ssp031	PRJNA428833	SRR6463835		NO	NO	YES	NT	spneumoniae	-	aroE(~410)	gdh(~196)	gki(~469)	recP(~139)	spi(442?)	xpt(595?)	ddl(304?)
		BCCDCPHL-Ssp043	PRJNA428833	SRR6463849		NO	NO	YES	NT	soralis	-	aroE(31)	ddl(16)	gdh(~22)	gki(5)	hexB(27)	recP(8)	xpt(~22)
		BCCDCPHL-Ssp030	PRJNA428833	SRR6463836		NO	NO	YES	NT	spneumoniae	-	aroE(347)	gdh(~513)	gki(345)	recP(135?)	spi(389)	xpt(~677)	ddl(656)	SPSN		SPS0002	82.658
		BCCDCPHL-Ssp032	PRJNA428833	SRR6463880		NO	NO	YES	NT	spneumoniae	-	aroE(~410)	gdh(~196)	gki(~469)	recP(~139)	spi(442?)	xpt(595?)	ddl(304?)
		BCCDCPHL-Ssp029	PRJNA428833	SRR6463843		NO	NO	YES	NT	soralis	-	aroE(5)	ddl(5)	gdh(~29)	gki(6)	hexB(-)	recP(12?)	xpt(~8)
		BCCDCPHL-Ssp046	PRJNA428833	SRR6463852		NO	NO	YES	NT	soralis	-	aroE(~3)	ddl(12)	gdh(12)	gki(13)	hexB(20)	recP(10)	xpt(15)
		BCCDCPHL-Ssp040	PRJNA428833	SRR6463874		NO	NO	YES	NT	spneumoniae	-	aroE(347)	gdh(~40)	gki(345)	recP(135?)	spi(441)	xpt(784)	ddl(656)	SPSN		SPS0002	82.658
		BCCDCPHL-Ssp016	PRJNA428833	SRR6463871		NO	NO	YES	NT	spneumoniae	-	aroE(347)	gdh(~40)	gki(345)	recP(135?)	spi(441)	xpt(784)	ddl(656)	SPSN		SPS0002	82.658
		BCCDCPHL-Ssp041	PRJNA428833	SRR6463875		NO	NO	YES	NT	spneumoniae	-	aroE(88?)	gdh(~477)	gki(~377)	recP(312?)	spi(~313)	xpt(~153)	ddl(793)				82.952
		BCCDCPHL-Ssp050	PRJNA428833	SRR6463838		NO	NO	YES	NT	spneumoniae	-	aroE(372)	gdh(~57)	gki(377?)	recP(~264)	spi(450?)	xpt(~153)	ddl(-)				82.64
		BCCDCPHL-Ssp034	PRJNA428833	SRR6463833		NO	NO	YES	NT	spneumoniae	-	aroE(~394)	gdh(~311)	gki(~398)	recP(~54)	spi(56?)	xpt(~748)	ddl(~293)
		BCCDCPHL-Ssp011	PRJNA428833	SRR6463866	S. pneumoniae	NO	NO	YES	NT	spneumoniae	448	aroE(8)	gdh(5)	gki(2)	recP(27)	spi(2)	xpt(11)	ddl(71)	SPN	SPN0001		98.851
		BCCDCPHL-Ssp037	PRJNA428833	SRR6463877		NO	NO	YES	NT	spneumoniae	-	aroE(398?)	gdh(~478)	gki(~232)	recP(~304)	spi(~455)	xpt(~51)	ddl(~401)
		BCCDCPHL-Ssp045	PRJNA428833	SRR6463851		NO	NO	YES	NT	spneumoniae	-	aroE(~347)	gdh(~40)	gki(345)	recP(135?)	spi(389)	xpt(~47)	ddl(656)	SPSN		SPS0002	82.658
		BCCDCPHL-Ssp042	PRJNA428833	SRR6463850		NO	NO	YES	NT	spneumoniae	-	aroE(139)	gdh(40)	gki(345)	recP(325)	spi(389)	xpt(677)	ddl(656)	SPSN		SPS0002	82.555
		BCCDCPHL-Ssp006	PRJNA428833	SRR6463861		NO	NO	YES	NT	spneumoniae	-	aroE(347)	gdh(~40)	gki(345)	recP(135?)	spi(~130)	xpt(47?)	ddl(656)	SPSN		SPS0002	82.658
		BCCDCPHL-Ssp049	PRJNA428833	SRR6463847		NO	NO	YES	NT	spneumoniae	-	aroE(139)	gdh(478)	gki(40?)	recP(~403)	spi(~441)	xpt(787)	ddl(656)	SPSN		SPS0002	82.744
		BCCDCPHL-Ssp015	PRJNA428833	SRR6463870		NO	NO	YES	NT	spneumoniae	-	aroE(427)	gdh(~40)	gki(345)	recP(135?)	spi(441)	xpt(784)	ddl(656)	SPSN		SPS0002	82.658
		BCCDCPHL-Ssp004	PRJNA428833	SRR6463855		NO	NO	YES	NT	spneumoniae	-	aroE(347)	gdh(~40)	gki(345)	recP(135?)	spi(441)	xpt(787)	ddl(656)	SPSN		SPS0002	82.658
		BCCDCPHL-Ssp017	PRJNA428833	SRR6463868	S. australis	NO	NO	NO	NT	-	-
		BCCDCPHL-Ssp021	PRJNA428833	SRR6463842	S. pneumoniae	NO	NO	YES	06D	spneumoniae	1092	aroE(2)	gdh(13)	gki(2)	recP(1)	spi(6)	xpt(19)	ddl(14)	SPN	SPN0001		99.791
		BCCDCPHL-Ssp025	PRJNA428833	SRR6463846		NO	NO	YES	NT	spneumoniae	-	aroE(~410)	gdh(~414)	gki(~519)	recP(347?)	spi(99?)	xpt(595)	ddl(178?)
		BCCDCPHL-Ssp003	PRJNA428833	SRR6463854		NO	NO	YES	19B	spneumoniae	-	aroE(~170)	gdh(~275)	gki(532?)	recP(347)	spi(~329)	xpt(787?)	ddl(165?)				82.451
		BCCDCPHL-Ssp002	PRJNA428833	SRR6463857		NO	NO	YES	NT	spneumoniae	-	aroE(398?)	gdh(~275)	gki(~48)	recP(347)	spi(~461)	xpt(~748)	ddl(~347)				82.225
		BCCDCPHL-Ssp010	PRJNA428833	SRR6463863		NO	NO	YES	37	spneumoniae	-	aroE(~295)	gdh(597)	gki(181)	recP(~287)	spi(~69)	xpt(787?)	ddl(~859)				83.368
GCF_000215385.1_ASM21538v1	Streptococcus infantis	SK1076				NO	NO	YES	NT	-	-
GCF_000260755.1_SinfantisSK959v1.0	Streptococcus infantis	ATCC_700779				NO	NO	YES	NT	-	-
GCF_000963255.1_ASM96325v1	Streptococcus infantis	UC6950A				NO	NO	YES	NT	-	-
GCF_001070375.1_ASM107037v1	Streptococcus mitis	1217_SPSE				NO	NO	YES	NT	spneumoniae	-	aroE(242?)	gdh(~104)	gki(~348)	recP(~264)	spi(~393)	xpt(~787)	ddl(304?)
GCF_001087665.1_6680_7_4	Streptococcus pneumoniae	SMRU964			S. pneumoniae according to kraken (minikraken_20171019_8GB)	NO	NO	YES	NT	spneumoniae	5107	aroE(2)	gdh(10)	gki(244)	recP(5)	spi(68)	xpt(105)	ddl(14)	SPN		SPS0002	94.995
GCF_001096185.1_6775_1_8	Streptococcus pneumoniae	SMRU824			S. mitis according to kraken (minikraken_20171019_8GB)	NO	NO	YES	NT	spneumoniae	-	aroE(~422)	gdh(~238)	gki(318?)	recP(~403)	spi(393?)	xpt(~153)	ddl(396?)				82.812
GCF_001098565.1_6999_6_13	Streptococcus pneumoniae	284968			S. pneumoniae according to kraken (minikraken_20171019_8GB)	NO	NO	YES	19F	spneumoniae	425	aroE(1)	gdh(5)	gki(1)	recP(5)	spi(1)	xpt(1)	ddl(8)	SPN			98.747
GCF_001101205.1_6999_1_15	Streptococcus pneumoniae	R34-3198			S. pneumoniae according to kraken (minikraken_20171019_8GB)	NO	NO	YES	19F	spneumoniae	425	aroE(1)	gdh(5)	gki(1)	recP(5)	spi(1)	xpt(1)	ddl(8)	SPN			98.747
GCF_001101665.1_6807_3_15	Streptococcus pneumoniae	SMRU1623			S. pneumoniae according to kraken (minikraken_20171019_8GB)	NO	NO	YES	NT	spneumoniae	13122	aroE(424)	gdh(38)	gki(53)	recP(8)	spi(17)	xpt(3)	ddl(336)	SPN			98.852
GCF_001110145.1_6259_5_11	Streptococcus pneumoniae	NT			S. pneumoniae according to kraken (minikraken_20171019_8GB)	NO	NO	YES	14	spneumoniae	4131	aroE(2)	gdh(5)	gki(36)	recP(12)	spi(17)	xpt(290)	ddl(14)	SPN			99.791
GCF_001113305.1_6631_1_16	Streptococcus pneumoniae	SMRU328			S. pneumoniae according to kraken (minikraken_20171019_8GB)	NO	NO	YES	NT	spneumoniae	5107	aroE(2)	gdh(10)	gki(244)	recP(5)	spi(68)	xpt(105)	ddl(14)	SPN		SPS0002	94.995
GCF_001113365.1_6823_7_22	Streptococcus pneumoniae	SMRU2014			S. mitis according to kraken (minikraken_20171019_8GB)	NO	NO	YES	NT	spneumoniae	-	aroE(398?)	gdh(~91)	gki(~377)	recP(~264)	spi(402?)	xpt(735?)	ddl(~501)				82.396
GCF_001115245.1_7038_4_16	Streptococcus pneumoniae	SMRU2944			S. pseudopneumoniae according to kraken (minikraken_20171019_8GB)	NO	NO	YES	NT	spneumoniae	-	aroE(139)	gdh(371)	gki(345)	recP(195?)	spi(442)	xpt(787)	ddl(656)	SPSN		SPS0002	82.555
GCF_001119465.1_6930_8_22	Streptococcus pneumoniae	R34-3028			S. pneumoniae according to kraken (minikraken_20171019_8GB)	NO	NO	YES	19F	spneumoniae	425	aroE(1)	gdh(5)	gki(1)	recP(5)	spi(1)	xpt(1)	ddl(8)	SPN			98.747
GCF_001121785.1_7038_8_40	Streptococcus pneumoniae	SMRU2248			S. pseudopneumoniae according to kraken (minikraken_20171019_8GB)	NO	NO	YES	NT	spneumoniae	-	aroE(103)	gdh(~473)	gki(578)	recP(~388)	spi(442)	xpt(~149)	ddl(~260)	SPSN		SPS0002	82.536
GCF_001129705.1_5737_2_12	Streptococcus pneumoniae	30638			S. pneumoniae according to kraken (minikraken_20171019_8GB)	NO	NO	YES	NT	spneumoniae	13081	aroE(8)	gdh(44)	gki(232)	recP(139)	spi(2)	xpt(311)	ddl(365)	SPN			98.643
GCF_001130725.1_7004_6_30	Streptococcus pneumoniae	SMRU2838			S. pneumoniae according to kraken (minikraken_20171019_8GB)	NO	NO	YES	NT	spneumoniae	5107	aroE(2)	gdh(10)	gki(244)	recP(5)	spi(68)	xpt(105)	ddl(14)	SPN		SPS0002	94.995
GCF_001132465.1_6999_5_18	Streptococcus pneumoniae	209464			S. pneumoniae according to kraken (minikraken_20171019_8GB)	NO	NO	YES	19F	spneumoniae	425	aroE(1)	gdh(5)	gki(1)	recP(5)	spi(1)	xpt(1)	ddl(8)	SPN			98.747
GCF_001135085.1_6999_1_10	Streptococcus pneumoniae	R34-3193			S. pneumoniae according to kraken (minikraken_20171019_8GB)	NO	NO	YES	19F	spneumoniae	1903	aroE(1)	gdh(5)	gki(1)	recP(5)	spi(1)	xpt(1)	ddl(18)	SPN			98.747
GCF_001138765.1_6830_3_6	Streptococcus pneumoniae	SMRU1638			S. pneumoniae according to kraken (minikraken_20171019_8GB)	NO	NO	YES	23F	spneumoniae	4413	aroE(12)	gdh(13)	gki(53)	recP(1)	spi(72)	xpt(38)	ddl(31)	SPN			99.886
GCF_001147205.1_6259_8_18	Streptococcus pneumoniae	SMRU90			S. pseudopneumoniae according to kraken (minikraken_20171019_8GB)	NO	NO	YES	NT	spneumoniae	-	aroE(~139)	gdh(~371)	gki(350)	recP(284)	spi(441)	xpt(~787)	ddl(50)	SPSN		SPS0002	82.658
GCF_001150685.1_6259_5_1	Streptococcus pneumoniae	SMRU1			S. pneumoniae according to kraken (minikraken_20171019_8GB)	NO	NO	YES	NT	spneumoniae	6687	aroE(7)	gdh(38)	gki(4)	recP(4)	spi(17)	xpt(3)	ddl(6)	SPN			98.852
GCF_001169885.1_6999_2_18	Streptococcus pneumoniae	R34-3224			S. pneumoniae according to kraken (minikraken_20171019_8GB)	NO	NO	YES	19F	spneumoniae	425	aroE(1)	gdh(5)	gki(1)	recP(5)	spi(1)	xpt(1)	ddl(8)	SPN			98.747
GCF_001171505.1_6641_6_14	Streptococcus pneumoniae	SMRU158			S. pneumoniae according to kraken (minikraken_20171019_8GB)	NO	NO	YES	NT	spneumoniae	-	aroE(7)	gdh(38)	gki(4)	recP(4)	spi(17)	xpt(501?)	ddl(6)	SPN			96.656
GCF_001171885.1_6680_6_10	Streptococcus pneumoniae	SMRU946			S. mitis according to kraken (minikraken_20171019_8GB)	NO	NO	YES	NT	spneumoniae	-	aroE(~422)	gdh(~577)	gki(~501)	recP(~60)	spi(~441)	xpt(~787)	ddl(~355)				82.69
GCF_001193755.1_6730_6_17	Streptococcus pneumoniae	SMRU689			S. pseudopneumoniae according to kraken (minikraken_20171019_8GB)	NO	NO	YES	NT	spneumoniae	-	aroE(139)	gdh(~371)	gki(345)	recP(284)	spi(441)	xpt(~787)	ddl(~751)	SPSN		SPS0002	82.848
GCF_001206055.1_6730_6_16	Streptococcus pneumoniae	SMRU688			S. pseudopneumoniae according to kraken (minikraken_20171019_8GB)	NO	NO	YES	NT	spneumoniae	-	aroE(139)	gdh(371)	gki(345)	recP(195?)	spi(442)	xpt(787)	ddl(656)	SPSN		SPS0002	82.658
GCF_001300495.1_7001_3_3	Streptococcus pneumoniae	R34-3137			S. pneumoniae according to kraken (minikraken_20171019_8GB)	NO	NO	YES	19F	spneumoniae	425	aroE(1)	gdh(5)	gki(1)	recP(5)	spi(1)	xpt(1)	ddl(8)	SPN			98.747
GCF_001334735.1_6593_5_23	Streptococcus pneumoniae	SMRU143			S. pneumoniae according to kraken (minikraken_20171019_8GB)	NO	NO	YES	NT	spneumoniae	5107	aroE(2)	gdh(10)	gki(244)	recP(5)	spi(68)	xpt(105)	ddl(14)	SPN		SPS0002	94.995
GCF_001335315.1_6593_5_21	Streptococcus pneumoniae	32A			S. pneumoniae according to kraken (minikraken_20171019_8GB)	NO	NO	YES	32F	spneumoniae	5092	aroE(7)	gdh(5)	gki(242)	recP(12)	spi(6)	xpt(1)	ddl(17)	SPN			89.816
GCF_001336595.1_6259_5_22	Streptococcus pneumoniae	SMRU22			S. pseudopneumoniae according to kraken (minikraken_20171019_8GB)	NO	NO	YES	NT	spneumoniae	-	aroE(347)	gdh(447)	gki(345)	recP(135?)	spi(441)	xpt(784)	ddl(654)	SPSN		SPS0002	99.896
GCF_001337855.1_6775_2_16	Streptococcus pneumoniae	SMRU856			S. pseudopneumoniae according to kraken (minikraken_20171019_8GB)	NO	NO	YES	NT	spneumoniae	-	aroE(139)	gdh(371)	gki(345)	recP(195?)	spi(442)	xpt(787)	ddl(656)	SPSN		SPS0002	82.658
GCF_001339755.1_6730_8_17	Streptococcus pneumoniae	SMRU737			S. pseudopneumoniae according to kraken (minikraken_20171019_8GB)	NO	NO	YES	37	spneumoniae	-	aroE(~139)	gdh(~371)	gki(350)	recP(284)	spi(441)	xpt(~787)	ddl(50)	SPSN		SPS0002	82.658
GCF_001345675.1_7011_3_13	Streptococcus pneumoniae	SMRU2749			S. pneumoniae according to kraken (minikraken_20171019_8GB)	NO	NO	YES	NT	spneumoniae	5107	aroE(2)	gdh(10)	gki(244)	recP(5)	spi(68)	xpt(105)	ddl(14)	SPN		SPS0002	94.995
GCF_001347015.1_6938_6_7	Streptococcus pneumoniae	19F			S. mitis according to kraken (minikraken_20171019_8GB)	NO	NO	YES	NT	spneumoniae	-	aroE(~425)	gdh(~414)	gki(~181)	recP(~139)	spi(561)	xpt(~787)	ddl(~751)				82.121
GCF_001546795.1_ASM154679v1	Streptococcus mitis	CMW7705B				NO	NO	YES	24F	spneumoniae	-	aroE(398?)	gdh(~581)	gki(351?)	recP(~135)	spi(~173)	xpt(595?)	ddl(~579)
GCF_001579645.1_ASM157964v1	Streptococcus infantis	DD18				NO	NO	YES	NT	-	-
GCF_001735965.1_ASM173596v1	Streptococcus pneumoniae	22874-6B			S. pneumoniae according to kraken (minikraken_20171019_8GB)	NO	NO	YES	06E	spneumoniae	3207	aroE(7)	gdh(6)	gki(1)	recP(2)	spi(6)	xpt(1)	ddl(285)	SPN			99.791
GCF_001910295.1_ASM191029v1	Streptococcus pneumoniae	MMC_B04			S. pneumoniae according to kraken (minikraken_20171019_8GB)	NO	NO	YES	3	spneumoniae	-	aroE(7)	gdh(15)	gki(2)	recP(-)	spi(6)	xpt(1)	ddl(22)	SPN			98.643
GCF_002081465.1_ASM208146v1	Streptococcus pneumoniae	SPN_03			S. pneumoniae according to kraken (minikraken_20171019_8GB)	NO	NO	YES	NT	spneumoniae	2971	aroE(8)	gdh(8)	gki(4)	recP(8)	spi(161)	xpt(120)	ddl(125)	SPN	SPN0001	SPS0002	99.513
GCF_002096415.1_ASM209641v1	Streptococcus oralis	OD_311286_11				NO	NO	YES	NT	soralis	-	aroE(~48)	ddl(44)	gdh(~12)	gki(~10)	hexB(41?)	recP(35)	xpt(~16)
GCF_900033555.1_12754_1_95	Streptococcus pneumoniae	2842STDY5753564			Staphylococcus sp. according to kraken (minikraken_20171019_8GB)	NO	NO	NO	-	shominis	-	arcC(~2)	glpK(5)	gtr(7)	pta(1)	tpiA(3)	tuf(3)
GCF_900042815.1_11860_6_86	Streptococcus pneumoniae	2842STDY5643923			S. mitis according to kraken (minikraken_20171019_8GB)	NO	NO	YES	NT	spneumoniae	-	aroE(~276)	gdh(~446)	gki(~50)	recP(107)	spi(402?)	xpt(213?)	ddl(~317)				82.392
GCF_900043115.1_12754_1_45	Streptococcus pneumoniae	2842STDY5753514			Streptococcus salivarius according to kraken (minikraken_20171019_8GB)	NO	NO	NO	NT	-	-
GCF_900057155.1_13414_2_38	Streptococcus pneumoniae	2245STDY5819555			S. pneumoniae according to kraken (minikraken_20171019_8GB)	NO	NO	YES	33F	spneumoniae	2705	aroE(5)	gdh(12)	gki(29)	recP(16)	spi(9)	xpt(39)	ddl(1)	SPN			98.747
GCF_900060545.1_13414_2_26	Streptococcus pneumoniae	2245STDY5819543			S. pneumoniae according to kraken (minikraken_20171019_8GB)	NO	NO	YES	33F	spneumoniae	2705	aroE(5)	gdh(12)	gki(29)	recP(16)	spi(9)	xpt(39)	ddl(1)	SPN			95.72
GCF_900064865.1_13414_2_12	Streptococcus pneumoniae	2245STDY5819529			S. pneumoniae according to kraken (minikraken_20171019_8GB)	NO	NO	YES	33F	spneumoniae	2705	aroE(5)	gdh(12)	gki(29)	recP(16)	spi(9)	xpt(39)	ddl(1)	SPN			93.348
GCF_000223335.1_ASM22333v2	Streptococcus infantis	X				NO	NO	YES	NT	-	-

## Sheet: candidate_markers
CENTROID	SPECIES	ANNOTATION_(PROKKA)	LENGTH	SEQUENCE
centroid_1016	S. pneumoniae	Lichenan permease IIC component	1296	ATGAAAAACTCAAAATTTATAGACCAATTTGCCACCTTTGCTGGTAAACTAGGGAACCAAATTCATTTAAAAACCCTAAGAGATGCATTCGTAACAGTAATGCCATTATATATTTTGGCAGGTTTAATCGTTCTTTTGAACAACACGGTATTTAAGTGGATTTTCCAAGGGGATACATTAACAAGATTCCAATATTGGGGAATAACAATTGCAAACGGTACTTTAAGTATTTCAGGTATGATTATTGCTGTAATGGTTGGTTATTTCTTAGCTAAAAACAGAGATTTCGAAAACCCGTTAGCAGCATCAATGCTATCATTAGTTTCTTTAATTGTGATGATGCCAAATACAGTTTCTGTAGTTCCTGACGGAGCAAAAGATGCGGTAAACATTTCAGGT…
centroid_1081	S. pneumoniae	Multiple sugar-binding protein	1260	ATGGAATGGTATAAAAAAATCGGACTTCTTGCAACTACAGGTTTAGCTTTGTTTGGGCTCGGCGCTTGCTCCAACTATGGTAAATCTGCGGATGGCACAGTGACCATCGAGTATTTCAACCAGAAAAAAGAAATGACCAAAACCTTGGAAGAAATCACTCGTGATTTTGAGAAGGAAAACCCTAAGATCAAGGTCAAAGTCGTCAATGTACCAAATGCTGGTGAAGTATTGAAGACACGCGTTCTCGCAGGAGATGTGCCTGATGTGGTCAATATTTACCCACAGTCCATCGAACTGCAAGAATGGGCAAAAGCAGGTGTTTTTGAAGATTTGAGCAACAAAGACTACCTGAAACGCGTGAAAAATGGCTACGCTGAAAAATATGCTGTAAACGAAAAA…
centroid_1418	S. pneumoniae	Glycerol dehydrogenase	1089	ATGAGAATTTTTGCTAGTCCTTCTAGATATATTCAGGGGGAAAATGCCTTGTTTGAAAATGCCAAATCAATTTTGGATTTGGGAAATTGCCCTATTCTATTATGCGATCAGTTGGTTTATGATATTGTTGGAAAACGATTTGAAGATTACCTACATAGGTATGGTTTCCATATTGTTCTGGCGCTATTTAATGGTGAAGCTTCTGACAATGAAATCAATCGAGTTGTTGCCTTGGCTGAGAAAGAAAATTGTGATAGTATTATCGGTCTTGGTGGGGGAAAGACGATTGATAGCGCAAAAGCTATTGCAGATTTGATTGAAAAGCCTGTTATTATTGCTCCAACAATTGCATCGACCGACGCACCTGTATCTGCTTTATCTGTTATTTATACAGATGAA…
centroid_1642	S. pseudopneumoniae	Diacylglycerol kinase	981	TTGGCTAGAAAGTTTGTAACAATGACAGAAGAAAGAAAACGTGCGCGTTTAATTTATAACCCAACCTCAGGGCAGGAAATTATCAAGAAAAATATAGCAGAAGTGCTGGATGTTTTGGAAAATATTGGCTATGAAACCAGTGCCTTTCAAACGACTACAGAACCTCTTTCGGCACAAAAAGAAGCTGAGAGAGCAGCCAAAGCTGGTTTTGATTTGATTATTGCTGCAGGTGGTGATGGAACAATTAATGAGGTAGTCAATGGGGTTGCCTCGCTCGATAAGAGACCTCGGCTTGCTATCATCCCAACAGGTACGACTAATGATTATGCGCGTGCCCTAAAAATTCCAATGGGTGATCCTGTTGCGGCTGCTCAGATTATTGCTAAAAATGAGACCATT…
centroid_1906	S. pneumoniae	Putative lipid kinase	885	ATGAAAAAAGCAATGGTAATTATCAACCCTACTTCTGGTGGCGAGAAGGCTTTGGATTACAAAGAAAAGCTGGAGAATAAAGCAAAAGAATACTTTGAATATGTTGAAACCAAAATTACCGAAAAAGCGCTGGATGCAACACATTTTGCTGAAGAAGCTTCTCGTGAGCAGTATGATGCAGTGGTTGTGTTTGGTGGAGATGGAACTGTCAATGAAGTCATTTCAGGTATTGATGAGAGAGACTACATTCCTAAGTTAGGGATTATCCCAGGCGGTACGGGTAACCTCATTACAAAACTTTTGGAAATCAATCAAGACATCGATGGCGCAATTGACGAACTGGATTTTGATTTAACCAATAAGATTGATATCGGTAAAGCAAATGACAACTATTTTGGT…
centroid_1952	S. pneumoniae	putative nicotinate-nucleotide pyrophosphorylase [carboxylating]	873	ATGTCAATCATTTCAACTGATTTAACCCCTTTTCAAATAGATGATACATTGAAAGCAGCCTTGCGAGAAGATGTTCATTCCGAAGATTACAGTACCAATGCCATTTTTGATCATCATGGCCAAGCCAAGGTGTCGCTTTTTGCCAAGGAAGCTGGTGTTTTAGCGGGGCTAACCGTTTTTCAAAGGGTTTTTACCCTATTTGATGCCGAGGTGACCTTCCAGAATCCTCATCAATTTAAGGATGGGGATCGTTTGACTAGTGGCGATTTGGTTTTAGAAATCATAGGCTCGGTGAGAAGTCTCTTAACATGTGAACGCGTTGCCTTGAATTTTTTACAACATTTATCAGGGATTGCTTCGATGACAGCTGCTTATGTAGAAGCCTTAGGCGATGATTGC…
centroid_2017	S. pneumoniae	hypothetical protein	855	ATGCTTGGAGCAATTATTGGAGATATTGTCGGTTCTGTTTACGAATGGAACAATATCAAAACAAAGGACTTTCCTTTATTTCGGAAGGACTGCTTTTTTACAGATGACACGGTTATGACCTGTGCTGTTGCAGAAGCAATTATGAATGGTGGACAAAAAGATGACTTCATTGACGCGATGAAGAAATATGGCAGAATGTATCCGAATGCTGATTACGGTGCTCGGTTTAATGCATGGCTAAACAGCGATAACCGTGAGCCTTATAATAGCTTTGGGAATGGATCAGCTATGCGTATTTCTCCATGTGCTTGGATCATGGACTGTGGTTTTTATGCGAAAACTGGTATATGGCCATCATCTAGAGGACTTACGAGTCTTTCTGCAGAGGTAACTCATAAT…
centroid_2277	S. pneumoniae	4-hydroxyphenylacetate decarboxylating activating enzyme	777	ATGGAAATATCTAAAGGAATTATTTTTAATATTCAACACTTTTCAATTCATGACGGTCCGGGTATTCGTACAACTGTTTTTTTAAAAGGATGTCCTCTGCGCTGTCCATGGTGTTCTAATCCTGAATCTCAAAGAATGAAACCTGAAAAAATGAAAGATGCTCAACGAGAGAAATTCACCTTAGTCGGTGAAGAAAAGACTGTAGAAGAAATTATTACAGAGGTATTAAAAGACAAAGAATTTTACGAAGAATCCGGTGGAGGTTTAACTTTATCAGGAGGTGAAATATTTGCTCAGTTTGAATTTGCTAAAGCCATCTTAAAATCAGCTAAAGAACATCACATACACACTGCCATTGAAACTACTGCCTTTGTTGATCATGAAAAATTTATTGATTTA…
centroid_2351	S. pneumoniae	Demethylrebeccamycin-D-glucose O-methytransferase	759	ATGTCAGAAGCAGGTCATAAGTTTTTAGCAAAATTGGGGAAAAAACGCTTACGTCCAGGTGGAAAGCGTGCCACAGATTGGTTAATTGCAGAAGGAGGATTTTCAAAAGAAAAGAGAATACTAGAGGTTGCGTGTAATAGGGGAACTACAGCAATTGAGTTGGCACAGCGTTTTGGTTGCAAGATAACTGCTGTTGATATGGATGCTCAAGCTTTAGAAGTGGCTAAAAAATCTGCTGGAACGGCAGGTGTTGCTCATTTAATCAGTTTTGAAAGAGCAAATGCAATGAAACTTCCTTATCAAGATGCTAGTTTTGATATTGTTATAAATGAAGCTATGCTGACTATGCAAGCCGATCAAGCTAAGAAAAAATGTGTAATGGAATATCTAAGGGTATTA…
centroid_2440	S. pseudopneumoniae	Transcriptional regulator protein (kdpE)	735	ATGTATTACATGAAAAATGAAAATGTTAAGATTTTAATTTGTGAAGATGACTCTTCCGTTAACAGACTTTTATCCTTAGCAATGGAAGTTGAAGGTTATCATTATGTATCAGTTCGGACTGGAGAGGAAGCTTTGCGTCAGATCATTTCGCAATTTCCAGATTTATTATTATTGGATTTGGGTTTGCCAGATATGGATGGTAAAGACATTATTGACAAGATTCGTAGCTTTTCACAGCTACCTGTTATTGTTGTTAGTGCACGTGGAGAAGAAAGTGACAAGATTGATGCACTTGATGCTGGGGCAGATGATTATTTGACGAAACCCTTTAGCATTGATGAGCTTTTCGCTCGGTTAAGAGTTAGTCTTAGGAGGTCAAAGCAGATTAATCAACAAAGT…
centroid_2470	S. pneumoniae	HTH-type transcriptional regulator (gmuR)	729	ATGAGTACAAAATATTTATTTATTTACAATGAGATTCGTGAAAAGATTCTTTGTAATAAATATACCATGAACGAACAATTGCCTGATGAAATGACATTAGCTAAACAGTTTGCCTGTAGTCGAATGACGATCAAAAAAGCTTTAGACTTGTTAGTTTCTGAGGGCTTAATTTTTAGAAAACGTGGGCAGGGAACCTTTGTTCTCTCTCGTGGCAGCTCAAAAAGAAAATTAATCGTTCCAGAAAGAGATATCCGGGGACTGACAAAAATATCTGAAGATGCTCATTCTACAATTGACTCGAGGATTATTCACTTCAAATTAGAATTTGCAAATGAATTTTTAGCAGAAAAACTACAGGTCGCTTTGCAGAGTCCAGTTTATAATATTTACCGCCTGCGT…
centroid_281	S. pneumoniae	Choline trimethylamine-lyase	2439	ATGGTAAATACAGAAGTAGCAAGAACAACAATCAAGACAGAATATTTTGGCAGCCTTACTGAAAGGATGAACAAATATCGAGAAGATGTTTTAAATAAAAAACCTTATATTGATGCTGAGAGAGCAGTTCTAGCAACACGCGCCTATGAACGATACAAGGAACAACCTAATGTCCTAAAACGTGCATATATGCTGAAAGAAATTTTGGAAAATATGACTATCTATATTGAAGAAGAATCTATGATTGCGGGAAATCAAGCTTCTTCCAATAAAGATGCTCCTATTTTTCCGGAATATACGCTAGAATTTGTTCTCAATGAGTTGGATCTTTTTGAAAAGCGTGATGGAGATGTTTTCTATATTACAGAAGAAACAAAAGAACAACTTAGAAGTATTGCT…
centroid_2868	S. pseudopneumoniae	hypothetical protein	615	ATGATTCAAAATGTTGTTACTTCAATAATCCTGTATTCTGGGACAGCCGTAGACTTACTTATTATCCTAATGTTATTTTTTGCCAAAAGAAAAAGCAGAAAAGACATCATTAACATCTATTTAGGACAATTTCTAGGCTCTGTTAGTCTAATATTGCTAAGTTTGCTTTTTGCATTTGTCTTAAATTATATTCCTAGTAAAGAGATTTTAGGTTTACTCGGTTTGATTCCAATTTTCCTAGGCCTCAAAGTTTTGCTTTTAGGAGATTCTGATGGAGAAGCTATTGCAAAAGATGGTTTGCGAAAAGACAATAAAAACCTGATTTTTCTAGTCGCTATGATTACTTTTGCAAGTTGTGGCGCTGACAATATTGGTGTCTTTGTCCCATATTTTACCACC…
centroid_2886	S. pneumoniae	Stress response regulator (gls24)	609	ATGTCAAACGAAAAAAACACAAACACTAACGTAGAAAAGAAAGATGCTACTGTTGTAGCTCACGAAATCAAAGGGGAACTTACTTACGAAGATAAAGTTATCCAAAAAATCATTGGTCTTTCACTAGAAAACGTTTCAGGTCTTTTGGGAATCGATGGTGGTTTCTTCTCAAATCTTAAAGAAAAAATCGTTAACAGCGATGACGTAACAAGTGGTGTTAACGTAGAAGTTGGTAAAACACAAGTTGCAGTTGACTTAAACGTTATTGTTGAGTACCAAAAAAATGTTCCAGCTTTATATTCAGAAATCAGAGAAATCGTATCTTCAGAAGTTGCTAAAATGACTGACTTGGAAATTGTTGAAATCAACGTAAACGTTGTCGACATCAAAACTAAAGAA…
centroid_3036	S. pseudopneumoniae	hypothetical protein	567	ATGGTGAGTAAAATAATTTTCTCTATATTACATGATTTTAATATTAGATTTTCTGAATGTCGTAGCGATATTAAAACCTGCTCATATGATTCTGATTCTAACTATAATTTGGTAAACTCTAAATATACTTGTTATAATTTTGATAAGATTTCAGAAATTATTTTTAAAAAACATAGCTTTGATAAATGGCAATCTGTAGATACAATTCTGCCTCTTCTTCCTGTAGATGCTGATAGTAAATTATATTTAATAGAGTTTAAGAATTCAAAAAATATTCCATATGCTAACGTTAGAGCTAAAATATTATCGAGTTTGTTCCTACTAGAAAATTTTTATGGATTGCAAAAAACTGATTATAAAAAAATAGTGACAGTTACTGTAGTTAAATCACAAAAAGGT…
centroid_3264	S. pneumoniae	hypothetical protein	510	ATGTTAGAATCTAAAAAAACAACTCGATATGTATTTTATGTCTATCTGATGTTATTAACTTGGGGAATCTTATTTAAGTTTGAAACAAATCCTGAATTTATAGCATTTTTCTTAGCTCCAAGGTATATCAATTGGATTCCATTTTCAGAACCACTAATAGTCGATGGAAAAATTGTTTTTGCTGAAATGTTATTTAATCTGATTTTCTTTATTCCATTAGGTGTTTGTTTCCCTTTGATAAAAACTAATTTATCTAGTTTAAGAATAGTCGGGACAGGTTTCTTGATTAGTTTATTGTTTGAGTGCTTACAGTATATTTTAGCAATAGGTATAACAGATATAACGGATTTGACTTTAAATACGCTAGGTGTCTGTGTAGGCTTACTGATTTATCAAATT…
centroid_806	S. pneumoniae	Sucrose phosphorylase	1443	ATGCCAATTCAAAATAAAACCATGTTGATTACCTATTCTGATAGCCTTGGAAATAATCTTAAAGACTTATATGATAATTTGGAAGAGCATTTTGGAGATGCTATTGGAGGAGTTCACCTTTTACCATTTTTCCCATCAACAGTTGATCGTGGATTTGCGCCAGTTGACTACGACGAAGTGGACTCAGCTTTTGGTGATTGGGAGGATGTGAAGCGTTTAGGTGAGAAATATTATCTTATGTTTGATTTTATGATTAATCATATTTCTCGTCAATCCAAGTATTATAAGGACTATCAAGAAAAACATGAAGCCAGTGAATTTAAAGCTCTCTTTTTAAACTGGGATAAGTTTTGGCCAGAAAACCGTCCGACACAGTCTGATGTAGATTTAATTTACAAG…

## Sheet: inclusivity
TARGET	N	SPN0001_HITS	SPN_0001_PERCENT	SPS0002_HITS	SPS0002_PERCENT	NOTES
Streptococcus acidominimus	2	0	0	0	0
Streptococcus agalactiae	897	0	0	0	0
Streptococcus anginosus	21	0	0	0	0
Streptococcus australis	2	0	0	0	0
Streptococcus azizii	3	0	0	0	0
Streptococcus caballi	1	0	0	0	0
Streptococcus canis	2	0	0	2	100	SPS0002 had ca. 79% identical nucleotide matches (nident/slen)
Streptococcus castoreus	1	0	0	0	0
Streptococcus constellatus	10	0	0	0	0
Streptococcus criceti	1	0	0	0	0
Streptococcus cristatus	15	0	0	0	0
Streptococcus cuniculi	1	0	0	0	0
Streptococcus devriesei	1	0	0	0	0
Streptococcus didelphis	1	0	0	0	0
Streptococcus dysgalactiae	26	0	0	0	0
Streptococcus entericus	1	0	0	0	0
Streptococcus equi	246	0	0	0	0
Streptococcus equinus	31	0	0	0	0
Streptococcus ferus	1	0	0	0	0
Streptococcus gallolyticus	20	0	0	0	0
Streptococcus gordonii	25	0	0	0	0
Streptococcus henryi	2	0	0	0	0
Streptococcus himalayensis	1	0	0	0	0
Streptococcus hyovaginalis	1	0	0	0	0
Streptococcus ictaluri	1	0	0	0	0
Streptococcus infantarius	3	0	0	0	0
Streptococcus infantis	7	0	0	0	0
Streptococcus iniae	9	0	0	0	0
Streptococcus intermedius	13	0	0	0	0
Streptococcus lutetiensis	2	0	0	0	0
Streptococcus macacae	1	0	0	0	0
Streptococcus macedonicus	3	0	0	0	0
Streptococcus marimammalium	1	0	0	0	0
Streptococcus marmotae	1	0	0	0	0
Streptococcus massiliensis	2	0	0	0	0
Streptococcus merionis	2	0	0	0	0
Streptococcus minor	1	0	0	0	0
Streptococcus mitis	56	0	0	0	0	Includes 1042_SPSE, which is classified as S. pseudopneumoniae in supplemental information in Roach et al., PMID:26230489
Streptococcus mutans	186	0	0	0	0
Streptococcus oralis	84	0	0	0	0
Streptococcus orisasini	1	0	0	0	0
Streptococcus orisratti	1	0	0	0	0
Streptococcus ovis	1	0	0	0	0
Streptococcus parasanguinis	26	0	0	0	0
Streptococcus parauberis	17	0	0	0	0
Streptococcus pasteurianus	5	0	0	0	0
Streptococcus peroris	1	0	0	0	0
Streptococcus phocae	2	0	0	0	0
Streptococcus plurextorum	1	0	0	0	0
Streptococcus pneumoniae	8066	8019	99.4173	14	0.173568	8 of these clustered with S. pseduopneumoniae clade and lacked SPN0001 marker, remaining 6 clustered with S. pneumoniae; these numbers are not adjusted like in results/discussion of paper
Streptococcus porci	1	0	0	0	0
Streptococcus porcinus	2	0	0	0	0
Streptococcus pseudopneumoniae	51	0	0	27	52.9412	24 RefSeq v84 S. pseudopneumoniae clustered outside of S. pseudopneumoniae, and 23 were only called S. pseudopneumoniae by authors due to best ANI (see text for discussion); if S. pneumoniae that do not cluster within the S. pneumoniae clade, then you have 100% specificity (27/27)
Streptococcus pseudoporcinus	4	0	0	4	100	SPS0002 had ca. 80% identical nucleotide matches (nident/slen)
Streptococcus pyogenes	332	0	0	0	0
Streptococcus ratti	2	0	0	0	0
Streptococcus salivarius	41	0	0	0	0
Streptococcus sanguinis	30	0	0	0	0
Streptococcus sinensis	1	0	0	0	0
Streptococcus sobrinus	47	0	0	0	0
Streptococcus sp.	144	0	0	0	0
Streptococcus suis	952	0	0	0	0
Streptococcus thermophilus	35	0	0	0	0
Streptococcus thoraltensis	1	0	0	0	0
Streptococcus timonensis	1	0	0	0	0
Streptococcus uberis	14	0	0	0	0
Streptococcus urinalis	2	0	0	0	0
Streptococcus varani	1	0	0	0	0
Streptococcus vestibularis	5	0	0	0	0

## Sheet: exclusivity
TARGET	N	SPN0001_HITS	SPS0002_HITS	NOTES
[Pseudomonas syringae]	1	0	0
Achromobacter arsenitoxydans	1	0	0
Achromobacter denitrificans	4	0	0
Achromobacter insolitus	2	0	0
Achromobacter insuavis	1	0	0
Achromobacter marplatensis	1	0	0
Achromobacter piechaudii	4	0	0
Achromobacter ruhlandii	5	0	0
Achromobacter sp.	51	0	0
Achromobacter spanius	1	0	0
Achromobacter xylosoxidans	33	0	0
Acinetobacter albensis	1	0	0
Acinetobacter apis	1	0	0
Acinetobacter baumannii	2335	0	0
Acinetobacter baylyi	5	0	0
Acinetobacter beijerinckii	3	0	0
Acinetobacter bereziniae	7	0	0
Acinetobacter bohemicus	2	0	0
Acinetobacter boissieri	1	0	0
Acinetobacter bouvetii	3	0	0
Acinetobacter brisouii	4	0	0
Acinetobacter calcoaceticus	17	0	0
Acinetobacter celticus	1	0	0
Acinetobacter defluvii	1	0	0
Acinetobacter equi	1	0	0
Acinetobacter gandensis	1	0	0
Acinetobacter genomosp.	5	0	0
Acinetobacter gerneri	3	0	0
Acinetobacter guillouiae	5	0	0
Acinetobacter gyllenbergii	5	0	0
Acinetobacter haemolyticus	10	0	0
Acinetobacter harbinensis	1	0	0
Acinetobacter idrijaensis	1	0	0
Acinetobacter indicus	7	0	0
Acinetobacter johnsonii	11	0	0
Acinetobacter junii	12	0	0
Acinetobacter kookii	1	0	0
Acinetobacter kyonggiensis	1	0	0
Acinetobacter lactucae	2	0	0
Acinetobacter lwoffii	12	0	0
Acinetobacter marinus	1	0	0
Acinetobacter nectaris	1	0	0
Acinetobacter nosocomialis	36	0	0
Acinetobacter oleivorans	4	0	0
Acinetobacter parvus	5	0	0
Acinetobacter pittii	141	0	0
Acinetobacter populi	1	0	0
Acinetobacter proteolyticus	1	0	0
Acinetobacter qingfengensis	1	0	0
Acinetobacter radioresistens	9	0	0
Acinetobacter rudis	2	0	0
Acinetobacter schindleri	5	0	0
Acinetobacter seifertii	4	0	0
Acinetobacter soli	6	0	0
Acinetobacter sp.	178	0	0
Acinetobacter tandoii	3	0	0
Acinetobacter tjernbergiae	3	0	0
Acinetobacter towneri	4	0	0
Acinetobacter ursingii	9	0	0
Acinetobacter venetianus	9	0	0
Ajellomyces dermatitidis	1	0	0
Alphacoronavirus	1	0	0
Aspergillus aculeatus	1	0	0
Aspergillus bombycis	1	0	0
Aspergillus clavatus	1	0	0
Aspergillus fischeri	1	0	0
Aspergillus flavus	1	0	0
Aspergillus fumigatus	1	0	0
Aspergillus glaucus	1	0	0
Aspergillus nidulans	1	0	0
Aspergillus niger	1	0	0
Aspergillus nomius	1	0	0
Aspergillus oryzae	1	0	0
Aspergillus terreus	1	0	0
Betacoronavirus	3	0	0
Bordetella ansorpii	2	0	0
Bordetella avium	2	0	0
Bordetella bronchialis	2	0	0
Bordetella bronchiseptica	64	0	0
Bordetella flabilis	1	0	0
Bordetella genomosp.	19	0	0
Bordetella hinzii	11	0	0
Bordetella holmesii	20	0	0
Bordetella holmseii	1	0	0
Bordetella parapertussis	3	0	0
Bordetella pertussis	606	0	0
Bordetella petrii	3	0	0
Bordetella pseudohinzii	4	0	0
Bordetella sp.	3	0	0
Bordetella trematum	5	0	0
Burkholderia ambifaria	6	0	0
Burkholderia anthina	8	0	0
Burkholderia cenocepacia	250	0	0
Burkholderia cepacia	95	0	0
Burkholderia contaminans	7	0	0
Burkholderia diffusa	12	0	0
Burkholderia dolosa	3	0	0
Burkholderia gladioli	11	0	0
Burkholderia glumae	6	0	0
Burkholderia humptydooensis	1	0	0
Burkholderia lata	4	0	0
Burkholderia latens	2	0	0
Burkholderia mallei	64	0	0
Burkholderia metallica	1	0	0
Burkholderia multivorans	38	0	0
Burkholderia oklahomensis	6	0	0
Burkholderia paludis	1	0	0
Burkholderia plantarii	2	0	0
Burkholderia pseudomallei	678	0	0
Burkholderia pseudomultivorans	9	0	0
Burkholderia pyrrocinia	4	0	0
Burkholderia seminalis	3	0	0
Burkholderia singularis	2	0	0
Burkholderia sp.	119	0	0
Burkholderia stabilis	3	0	0
Burkholderia stagnalis	64	0	0
Burkholderia territorii	33	0	0
Burkholderia thailandensis	27	0	0
Burkholderia ubonensis	292	0	0
Burkholderia vietnamiensis	40	0	0
Burkholderiaceae bacterium	2	0	0
Burkholderiales bacterium	4	0	0
Candida albicans	1	0	0
Candida dubliniensis	1	0	0
Candida orthopsilosis	1	0	0
Candida tanzawaensis	1	0	0
Candida tropicalis	1	0	0
Caprine parainfluenza	1	0	0
Chlamydophila caviae	1	0	0
Chlamydophila pecorum	1	0	0
Chlamydophila pneumoniae	4	0	0
Citrobacter amalonaticus	11	0	0
Citrobacter braakii	11	0	0
Citrobacter europaeus	2	0	0
Citrobacter farmeri	2	0	0
Citrobacter freundii	92	0	0
Citrobacter koseri	8	0	0
Citrobacter pasteurii	1	0	0
Citrobacter portucalensis	1	0	0
Citrobacter rodentium	3	0	0
Citrobacter sedlakii	1	0	0
Citrobacter sp.	28	0	0
Citrobacter werkmanii	6	0	0
Citrobacter youngae	1	0	0
Coccidioides immitis	1	0	0
Coccidioides posadasii	1	0	0
Coronavirus	36	0	0
Corynebacterium accolens	3	0	0
Corynebacterium afermentans	2	0	0
Corynebacterium ammoniagenes	3	0	0
Corynebacterium amycolatum	3	0	0
Corynebacterium appendicis	1	0	0
Corynebacterium aquilae	1	0	0
Corynebacterium argentoratense	3	0	0
Corynebacterium atypicum	1	0	0
Corynebacterium aurimucosum	6	0	0
Corynebacterium auriscanis	1	0	0
Corynebacterium bouchesdurhonense	1	0	0
Corynebacterium bovis	1	0	0
Corynebacterium callunae	2	0	0
Corynebacterium camporealensis	2	0	0
Corynebacterium capitovis	1	0	0
Corynebacterium casei	2	0	0
Corynebacterium caspium	1	0	0
Corynebacterium ciconiae	1	0	0
Corynebacterium coyleae	1	0	0
Corynebacterium crenatum	2	0	0
Corynebacterium cystitidis	2	0	0
Corynebacterium deserti	1	0	0
Corynebacterium diphtheriae	196	0	0
Corynebacterium doosanense	2	0	0
Corynebacterium durum	1	0	0
Corynebacterium efficiens	2	0	0
Corynebacterium epidermidicanis	1	0	0
Corynebacterium falsenii	2	0	0
Corynebacterium flavescens	1	0	0
Corynebacterium fournierii	1	0	0
Corynebacterium frankenforstense	1	0	0
Corynebacterium freiburgense	1	0	0
Corynebacterium freneyi	1	0	0
Corynebacterium genitalium	1	0	0
Corynebacterium glaucum	1	0	0
Corynebacterium glucuronolyticum	3	0	0
Corynebacterium glutamicum	35	0	0
Corynebacterium glyciniphilum	1	0	0
Corynebacterium halotolerans	3	0	0
Corynebacterium humireducens	2	0	0
Corynebacterium ihumii	1	0	0
Corynebacterium imitans	2	0	0
Corynebacterium jeddahense	1	0	0
Corynebacterium jeikeium	23	0	0
Corynebacterium kefirresidentii	1	0	0
Corynebacterium kroppenstedtii	4	0	0
Corynebacterium kutscheri	1	0	0
Corynebacterium lactis	1	0	0
Corynebacterium lipophiloflavum	1	0	0
Corynebacterium lowii	1	0	0
Corynebacterium lubricantis	1	0	0
Corynebacterium marinum	1	0	0
Corynebacterium maris	1	0	0
Corynebacterium massiliense	1	0	0
Corynebacterium mastitidis	1	0	0
Corynebacterium matruchotii	2	0	0
Corynebacterium minutissimum	3	0	0
Corynebacterium mustelae	1	0	0
Corynebacterium mycetoides	1	0	0
Corynebacterium nuruki	1	0	0
Corynebacterium oculi	1	0	0
Corynebacterium phocae	1	0	0
Corynebacterium phoceense	1	0	0
Corynebacterium pilosum	2	0	0
Corynebacterium pollutisoli	1	0	0
Corynebacterium propinquum	4	0	0
Corynebacterium provencense	1	0	0
Corynebacterium pseudodiphtheriticum	2	0	0
Corynebacterium pseudogenitalium	1	0	0
Corynebacterium pseudotuberculosis	70	0	0
Corynebacterium pyruviciproducens	1	0	0
Corynebacterium renale	1	0	0
Corynebacterium resistens	1	0	0
Corynebacterium riegelii	1	0	0
Corynebacterium simulans	3	0	0
Corynebacterium singulare	1	0	0
Corynebacterium sp.	124	0	0
Corynebacterium sphenisci	1	0	0
Corynebacterium spheniscorum	1	0	0
Corynebacterium sputi	1	0	0
Corynebacterium stationis	5	0	0
Corynebacterium striatum	10	0	0
Corynebacterium terpenotabidum	1	0	0
Corynebacterium testudinoris	1	0	0
Corynebacterium timonense	2	0	0
Corynebacterium tuberculostearicum	1	0	0
Corynebacterium tuscaniense	1	0	0
Corynebacterium ulcerans	17	0	0
Corynebacterium ulceribovis	1	0	0
Corynebacterium urealyticum	4	0	0
Corynebacterium ureicelerivorans	1	0	0
Corynebacterium urinapleomorphum	1	0	0
Corynebacterium uterequi	1	0	0
Corynebacterium variabile	3	0	0
Corynebacterium vitaeruminis	3	0	0
Corynebacterium xerosis	2	0	0
Corynebacterium-like bacterium	1	0	0
Cryptococcus amylolentus	1	0	0
Cryptococcus gattii	1	0	0
Cryptococcus neoformans	3	0	0
Enterobacter aerogenes	4	0	0
Enterobacter asburiae	49	0	0
Enterobacter bugandensis	1	0	0
Enterobacter cancerogenus	9	0	0
Enterobacter cloacae	612	0	0
Enterobacter hormaechei	343	0	0
Enterobacter kobei	29	0	0
Enterobacter lignolyticus	2	0	0
Enterobacter ludwigii	15	0	0
Enterobacter massiliensis	1	0	0
Enterobacter mori	2	0	0
Enterobacter soli	2	0	0
Enterobacter sp.	95	0	0
Enterobacter timonensis	1	0	0
Enterobacter xiangfangensis	19	0	0
Enterobacteriaceae bacterium	5	0	0
Enterococcus aquimarinus	1	0	0
Enterococcus asini	3	0	0
Enterococcus avium	4	0	0
Enterococcus caccae	3	0	0
Enterococcus canintestini	2	0	0
Enterococcus canis	2	0	0
Enterococcus casseliflavus	13	0	1	5% identical nucelotides (38 nt) across SPS0002 target
Enterococcus cecorum	15	0	0
Enterococcus columbae	4	0	0
Enterococcus devriesei	1	0	0
Enterococcus dispar	3	0	0
Enterococcus durans	8	0	0
Enterococcus faecalis	515	0	0
Enterococcus faecium	765	0	0
Enterococcus flavescens	2	0	2	5% identical nucelotides (38 nt) across SPS0002 target
Enterococcus gallinarum	10	0	0
Enterococcus gilvus	3	0	0
Enterococcus haemoperoxidus	3	0	0
Enterococcus hermanniensis	1	0	0
Enterococcus hirae	28	0	0
Enterococcus italicus	2	0	0
Enterococcus malodoratus	3	0	0
Enterococcus massiliensis	1	0	0
Enterococcus moraviensis	3	0	0
Enterococcus mundtii	12	0	0
Enterococcus pallens	3	0	0
Enterococcus pernyi	1	0	0
Enterococcus phoeniculicola	3	0	0
Enterococcus plantarum	1	0	0
Enterococcus pseudoavium	1	0	0
Enterococcus quebecensis	2	0	0
Enterococcus raffinosus	4	0	0
Enterococcus ratti	1	0	0
Enterococcus rivorum	1	0	0
Enterococcus saccharolyticus	4	0	0
Enterococcus silesiacus	1	0	0
Enterococcus sp.	76	0	1	5% identical nucelotides (38 nt) across SPS0002 target
Enterococcus sulfureus	2	0	0
Enterococcus termitis	3	0	0
Enterococcus thailandicus	3	0	0
Enterococcus ureasiticus	1	0	0
Enterococcus ureilyticus	1	0	0
Enterococcus villorum	4	0	0
Enterovirus	9	0	0
Enterovirus A	2	0	0
Enterovirus B	1	0	0
Enterovirus D	1	0	0
Enterovirus F	1	0	0
Enterovirus J	2	0	0
Escherichia albertii	35	0	0
Escherichia coli	8983	0	0
Escherichia fergusonii	7	0	0
Escherichia marmotae	1	0	0
Escherichia sp.	18	0	0
Escherichia vulneris	1	0	0
Francisella cf.	2	0	0
Francisella halioticida	1	0	0
Francisella hispaniensis	2	0	0
Francisella noatunensis	9	0	0
Francisella persica	2	0	0
Francisella philomiragia	9	0	0
Francisella sp.	7	0	0
Francisella tularensis	166	0	0
Fusarium graminearum	1	0	0
Fusarium oxysporum	1	0	0
Fusarium pseudograminearum	1	0	0
Fusarium verticillioides	1	0	0
Fusobacterium equinum	1	0	0
Fusobacterium gonidiaformans	2	0	0
Fusobacterium hwasookii	8	0	0
Fusobacterium massiliense	1	0	0
Fusobacterium mortiferum	1	0	0
Fusobacterium necrophorum	29	0	0
Fusobacterium nucleatum	41	0	0
Fusobacterium perfoetens	1	0	0
Fusobacterium periodonticum	4	0	0
Fusobacterium russii	1	0	0
Fusobacterium sp.	11	0	0
Fusobacterium ulcerans	2	0	0
Fusobacterium varium	2	0	0
Gemella asaccharolytica	1	0	0
Gemella bergeriae	1	0	0
Gemella cuniculi	1	0	0
Gemella haemolysans	3	0	0
Gemella morbillorum	1	0	0
Gemella sanguinis	3	0	0
Gemella sp.	2	0	0
Granulicatella adiacens	1	0	0
Granulicatella balaenopterae	1	0	0
Granulicatella elegans	1	0	0
Granulicatella sp.	4	0	0
Haemophilus aegyptius	3	0	0
Haemophilus ducreyi	1	0	0
Haemophilus haemoglobinophilus	1	0	0
Haemophilus haemolyticus	11	0	0
Haemophilus influenzae	137	0	0
Haemophilus massiliensis	1	0	0
Haemophilus paracuniculus	1	0	0
Haemophilus parahaemolyticus	3	0	0
Haemophilus parainfluenzae	23	0	0
Haemophilus paraphrohaemolyticus	2	0	0
Haemophilus parasuis	18	0	0
Haemophilus pittmaniae	2	0	0
Haemophilus quentini	3	0	0
Haemophilus somnus	2	0	0
Haemophilus sp.	13	0	0
Haemophilus sputorum	2	0	0
Histoplasma capsulatum	1	0	0
Influenza A	7	0	0
Influenza B	1	0	0
Influenza C	1	0	0
Influenza D	1	0	0
Klebsiella aerogenes	125	0	0
Klebsiella cf.	1	0	0
Klebsiella michiganensis	57	0	0
Klebsiella oxytoca	93	0	0
Klebsiella pneumoniae	2782	0	0
Klebsiella quasipneumoniae	101	0	0
Klebsiella quasivariicola	1	0	0
Klebsiella sp.	52	0	0
Klebsiella variicola	57	0	0
Legionella adelaidensis	1	0	0
Legionella anisa	3	0	0
Legionella birminghamensis	1	0	0
Legionella brunensis	1	0	0
Legionella cherrii	2	0	0
Legionella cincinnatiensis	1	0	0
Legionella clemsonensis	1	0	0
Legionella drancourtii	1	0	0
Legionella drozanskii	1	0	0
Legionella erythra	1	0	0
Legionella fairfieldensis	1	0	0
Legionella fallonii	1	0	0
Legionella feeleii	2	0	0
Legionella geestiana	2	0	0
Legionella gratiana	1	0	0
Legionella hackeliae	2	0	0
Legionella israelensis	1	0	0
Legionella jamestowniensis	3	0	0
Legionella jordanis	2	0	0
Legionella lansingensis	3	0	0
Legionella londiniensis	1	0	0
Legionella longbeachae	4	0	0
Legionella maceachernii	2	0	0
Legionella massiliensis	2	0	0
Legionella moravica	2	0	0
Legionella nautarum	1	0	0
Legionella norrlandica	1	0	0
Legionella oakridgensis	4	0	0
Legionella parisiensis	2	0	0
Legionella pneumophila	540	0	0
Legionella quateirensis	1	0	0
Legionella quinlivanii	1	0	0
Legionella rubrilucens	1	0	0
Legionella sainthelensi	2	0	0
Legionella santicrucis	1	0	0
Legionella saoudiensis	1	0	0
Legionella shakespearei	2	0	0
Legionella spiritensis	2	0	0
Legionella steelei	1	0	0
Legionella steigerwaltii	1	0	0
Legionella tucsonensis	1	0	0
Legionella tunisiensis	1	0	0
Legionella wadsworthii	1	0	0
Legionella waltersii	2	0	0
Legionella worsleiensis	1	0	0
MERS CoV	1	0	0
Metapneumovirus	1	0	0
Moraxella atlantae	4	0	0
Moraxella boevrei	1	0	0
Moraxella bovis	1	0	0
Moraxella bovoculi	7	0	0
Moraxella canis	1	0	0
Moraxella caprae	1	0	0
Moraxella catarrhalis	50	0	0
Moraxella caviae	1	0	0
Moraxella cuniculi	2	0	0
Moraxella equi	1	0	0
Moraxella lacunata	4	0	0
Moraxella lincolnii	1	0	0
Moraxella macacae	1	0	0
Moraxella nonliquefaciens	3	0	0
Moraxella oblonga	1	0	0
Moraxella osloensis	6	0	0
Moraxella ovis	1	0	0
Moraxella pluranimalium	1	0	0
Moraxella porci	1	0	0
Moraxella sp.	2	0	0
Mycobacterium abscessus	1379	0	0
Mycobacterium acapulcensis	1	0	0
Mycobacterium africanum	29	0	0
Mycobacterium algericum	1	0	0
Mycobacterium alsense	1	0	0
Mycobacterium angelicum	1	0	0
Mycobacterium aquaticum	1	0	0
Mycobacterium aromaticivorans	1	0	0
Mycobacterium arosiense	1	0	0
Mycobacterium arupense	2	0	0
Mycobacterium asiaticum	10	0	0
Mycobacterium aurum	2	0	0
Mycobacterium austroafricanum	1	0	0
Mycobacterium avium	180	0	0
Mycobacterium bacteremicum	1	0	0
Mycobacterium boenickei	1	0	0
Mycobacterium bohemicum	2	0	0
Mycobacterium bouchedurhonense	1	0	0
Mycobacterium bovis	70	0	0
Mycobacterium branderi	1	0	0
Mycobacterium brisbanense	1	0	0
Mycobacterium brumae	1	0	0
Mycobacterium canariasense	2	0	0
Mycobacterium canettii	9	0	0
Mycobacterium caprae	2	0	0
Mycobacterium celatum	2	0	0
Mycobacterium celeriflavum	1	0	0
Mycobacterium chelonae	42	0	0
Mycobacterium chimaera	16	0	0
Mycobacterium chlorophenolicum	2	0	0
Mycobacterium chubuense	3	0	0
Mycobacterium colombiense	17	0	0
Mycobacterium conceptionense	11	0	0
Mycobacterium confluentis	1	0	0
Mycobacterium conspicuum	1	0	0
Mycobacterium cosmeticum	1	0	0
Mycobacterium diernhoferi	2	0	0
Mycobacterium dioxanotrophicus	1	0	0
Mycobacterium doricum	1	0	0
Mycobacterium elephantis	2	0	0
Mycobacterium engbaekii	1	0	0
Mycobacterium europaeum	2	0	0
Mycobacterium fallax	1	0	0
Mycobacterium farcinogenes	1	0	0
Mycobacterium flavescens	1	0	0
Mycobacterium florentinum	1	0	0
Mycobacterium fortuitum	22	0	0
Mycobacterium fragae	1	0	0
Mycobacterium franklinii	5	0	0
Mycobacterium gastri	2	0	0
Mycobacterium genavense	1	0	0
Mycobacterium gilvum	2	0	0
Mycobacterium goodii	1	0	0
Mycobacterium gordonae	6	0	0
Mycobacterium grossiae	1	0	0
Mycobacterium haemophilum	5	0	0
Mycobacterium hassiacum	2	0	0
Mycobacterium heckeshornense	2	0	0
Mycobacterium heidelbergense	1	0	0
Mycobacterium heraklionense	6	0	0
Mycobacterium hiberniae	1	0	0
Mycobacterium holsaticum	1	0	0
Mycobacterium houstonense	1	0	0
Mycobacterium icosiumassiliensis	1	0	0
Mycobacterium immunogenum	17	0	0
Mycobacterium indicus	1	0	0
Mycobacterium insubricum	1	0	0
Mycobacterium interjectum	2	0	0
Mycobacterium intermedium	3	0	0
Mycobacterium intracellulare	15	0	0
Mycobacterium iranicum	3	0	0
Mycobacterium kansasii	22	0	0
Mycobacterium komanii	1	0	0
Mycobacterium koreense	1	0	0
Mycobacterium kubicae	1	0	0
Mycobacterium kumamotonense	2	0	0
Mycobacterium kyorinense	4	0	0
Mycobacterium lacus	1	0	0
Mycobacterium lentiflavum	1	0	0
Mycobacterium leprae	4	0	0
Mycobacterium lepromatosis	1	0	0
Mycobacterium liflandii	1	0	0
Mycobacterium litorale	1	0	0
Mycobacterium llatzerense	2	0	0
Mycobacterium longobardum	1	0	0
Mycobacterium mageritense	2	0	0
Mycobacterium malmesburyense	1	0	0
Mycobacterium malmoense	7	0	0
Mycobacterium mantenii	1	0	0
Mycobacterium marinum	5	0	0
Mycobacterium marseillense	2	0	0
Mycobacterium minnesotense	1	0	0
Mycobacterium monacense	1	0	0
Mycobacterium moriokaense	1	0	0
Mycobacterium mucogenicum	5	0	0
Mycobacterium mungi	1	0	0
Mycobacterium nebraskense	3	0	0
Mycobacterium neoaurum	5	0	0
Mycobacterium neworleansense	1	0	0
Mycobacterium nonchromogenicum	1	0	0
Mycobacterium noviomagense	1	0	0
Mycobacterium novocastrense	1	0	0
Mycobacterium obuense	2	0	0
Mycobacterium orygis	1	0	0
Mycobacterium pallens	1	0	0
Mycobacterium palustre	1	0	0
Mycobacterium paraense	4	0	0
Mycobacterium paraffinicum	1	0	0
Mycobacterium parafortuitum	1	0	0
Mycobacterium paraintracellulare	1	0	0
Mycobacterium parascrofulaceum	1	0	0
Mycobacterium paraseoulense	1	0	0
Mycobacterium parmense	1	0	0
Mycobacterium peregrinum	6	0	0
Mycobacterium persicum	1	0	0
Mycobacterium phlei	6	0	0
Mycobacterium porcinum	3	0	0
Mycobacterium pseudoshottsii	1	0	0
Mycobacterium rhodesiae	3	0	0
Mycobacterium riyadhense	1	0	0
Mycobacterium rutilum	1	0	0
Mycobacterium salmoniphilum	2	0	0
Mycobacterium saopaulense	3	0	0
Mycobacterium saskatchewanense	1	0	0
Mycobacterium scrofulaceum	3	0	0
Mycobacterium senegalense	2	0	0
Mycobacterium senuense	1	0	0
Mycobacterium septicum	1	0	0
Mycobacterium setense	3	0	0
Mycobacterium sherrisii	2	0	0
Mycobacterium shigaense	1	0	0
Mycobacterium shimoidei	2	0	0
Mycobacterium shinjukuense	1	0	0
Mycobacterium simiae	3	0	0
Mycobacterium sinense	6	0	0
Mycobacterium smegmatis	8	0	0
Mycobacterium sp.	189	0	0
Mycobacterium sphagni	1	0	0
Mycobacterium stephanolepidis	1	0	0
Mycobacterium szulgai	3	0	0
Mycobacterium talmoniae	1	0	0
Mycobacterium terrae	2	0	0
Mycobacterium thermoresistibile	3	0	0
Mycobacterium timonense	1	0	0
Mycobacterium triplex	2	0	0
Mycobacterium triviale	2	0	0
Mycobacterium tuberculosis	5326	0	0
Mycobacterium tusciae	2	0	0
Mycobacterium ulcerans	4	0	0
Mycobacterium vaccae	3	0	0
Mycobacterium vanbaalenii	1	0	0
Mycobacterium vulneris	6	0	0
Mycobacterium wolinskyi	2	0	0
Mycobacterium xenopi	2	0	0
Mycobacterium yongonense	5	0	0
Mycoplasma agalactiae	3	0	0
Mycoplasma agassizii	3	0	0
Mycoplasma alkalescens	1	0	0
Mycoplasma alligatoris	1	0	0
Mycoplasma alvi	1	0	0
Mycoplasma anatis	1	0	0
Mycoplasma anseris	1	0	0
Mycoplasma arginini	3	0	0
Mycoplasma arthritidis	1	0	0
Mycoplasma auris	1	0	0
Mycoplasma bovigenitalium	2	0	0
Mycoplasma bovis	29	0	0
Mycoplasma bovoculi	1	0	0
Mycoplasma buteonis	1	0	0
Mycoplasma californicum	2	0	0
Mycoplasma canadense	1	0	0
Mycoplasma canis	7	0	0
Mycoplasma capricolum	11	0	0
Mycoplasma cloacale	1	0	0
Mycoplasma collis	1	0	0
Mycoplasma columbinum	2	0	0
Mycoplasma columborale	1	0	0
Mycoplasma conjunctivae	1	0	0
Mycoplasma cricetuli	1	0	0
Mycoplasma crocodyli	1	0	0
Mycoplasma cynos	1	0	0
Mycoplasma dispar	1	0	0
Mycoplasma elephantis	1	0	0
Mycoplasma felifaucium	1	0	0
Mycoplasma felis	1	0	0
Mycoplasma feriruminatoris	1	0	0
Mycoplasma fermentans	3	0	0
Mycoplasma flocculare	2	0	0
Mycoplasma gallinarum	2	0	0
Mycoplasma gallisepticum	21	0	0
Mycoplasma genitalium	6	0	0
Mycoplasma glycophilum	1	0	0
Mycoplasma haemocanis	1	0	0
Mycoplasma haemofelis	2	0	0
Mycoplasma hominis	13	0	0
Mycoplasma hyopneumoniae	9	0	0
Mycoplasma hyorhinis	7	0	0
Mycoplasma hyosynoviae	7	0	0
Mycoplasma imitans	1	0	0
Mycoplasma iners	1	0	0
Mycoplasma iowae	2	0	0
Mycoplasma leachii	2	0	0
Mycoplasma leonicaptivi	1	0	0
Mycoplasma lipofaciens	1	0	0
Mycoplasma meleagridis	3	0	0
Mycoplasma mobile	1	0	0
Mycoplasma molare	1	0	0
Mycoplasma mycoides	15	0	0
Mycoplasma opalescens	1	0	0
Mycoplasma orale	1	0	0
Mycoplasma ovipneumoniae	12	0	0
Mycoplasma ovis	1	0	0
Mycoplasma parvum	1	0	0
Mycoplasma penetrans	1	0	0
Mycoplasma pirum	2	0	0
Mycoplasma pneumoniae	81	0	0
Mycoplasma primatum	1	0	0
Mycoplasma pullorum	1	0	0
Mycoplasma pulmonis	1	0	0
Mycoplasma putrefaciens	2	0	0
Mycoplasma salivarium	1	0	0
Mycoplasma simbae	1	0	0
Mycoplasma sp.	2	0	0
Mycoplasma spumans	1	0	0
Mycoplasma sturni	1	0	0
Mycoplasma suis	2	0	0
Mycoplasma synoviae	3	0	0
Mycoplasma testudineum	1	0	0
Mycoplasma testudinis	1	0	0
Mycoplasma verecundum	1	0	0
Mycoplasma wenyonii	1	0	0
Mycoplasma yeatsii	2	0	0
Neisseria animaloris	1	0	0
Neisseria arctica	1	0	0
Neisseria bacilliformis	3	0	0
Neisseria canis	1	0	0
Neisseria cinerea	1	0	0
Neisseria dentiae	1	0	0
Neisseria dumasiana	3	0	0
Neisseria elongata	6	0	0
Neisseria flavescens	4	0	0
Neisseria gonorrhoeae	428	0	0
Neisseria lactamica	11	0	0
Neisseria macacae	1	0	0
Neisseria meningitidis	834	0	0
Neisseria mucosa	3	0	0
Neisseria polysaccharea	2	0	0
Neisseria shayeganii	1	0	0
Neisseria sicca	4	0	0
Neisseria sp.	58	0	0
Neisseria subflava	1	0	0
Neisseria wadsworthii	1	0	0
Neisseria weaveri	3	0	0
Paracoccidioides brasiliensis	1	0	0
Paracoccidioides lutzii	1	0	0
Parainfluenza	2	0	0
Parainfluenza 1	2	0	0
Parainfluenza 3	3	0	0
Parainfluenza 4a	1	0	0
Parechovirus	2	0	0
Pneumocystis carinii	1	0	0
Pneumocystis jirovecii	1	0	0
Pneumocystis murina	1	0	0
Porphyromonas asaccharolytica	2	0	0
Porphyromonas bennonis	1	0	0
Porphyromonas cangingivalis	4	0	0
Porphyromonas canoris	2	0	0
Porphyromonas catoniae	2	0	0
Porphyromonas circumdentaria	1	0	0
Porphyromonas crevioricanis	5	0	0
Porphyromonas endodontalis	1	0	0
Porphyromonas gingivalis	33	0	0
Porphyromonas gingivicanis	2	0	0
Porphyromonas gulae	12	0	0
Porphyromonas levii	1	0	0
Porphyromonas macacae	5	0	0
Porphyromonas somerae	2	0	0
Porphyromonas sp.	11	0	0
Porphyromonas uenonis	3	0	0
Prevotella aff.	1	0	0
Prevotella albensis	2	0	0
Prevotella amnii	5	0	0
Prevotella aurantiaca	1	0	0
Prevotella baroniae	3	0	0
Prevotella bergensis	1	0	0
Prevotella bivia	8	0	0
Prevotella brevis	2	0	0
Prevotella bryantii	6	0	0
Prevotella buccae	3	0	0
Prevotella buccalis	3	0	0
Prevotella conceptionensis	1	0	0
Prevotella copri	2	0	0
Prevotella corporis	3	0	0
Prevotella dentalis	2	0	0
Prevotella dentasini	1	0	0
Prevotella denticola	5	0	0
Prevotella disiens	4	0	0
Prevotella enoeca	2	0	0
Prevotella falsenii	1	0	0
Prevotella fusca	2	0	0
Prevotella histicola	3	0	0
Prevotella ihumii	1	0	0
Prevotella intermedia	10	0	0
Prevotella jejuni	1	0	0
Prevotella loescheii	3	0	0
Prevotella maculosa	3	0	0
Prevotella marshii	2	0	0
Prevotella melaninogenica	4	0	0
Prevotella micans	3	0	0
Prevotella multiformis	1	0	0
Prevotella multisaccharivorax	1	0	0
Prevotella nanceiensis	2	0	0
Prevotella nigrescens	4	0	0
Prevotella oralis	4	0	0
Prevotella oris	4	0	0
Prevotella oryzae	1	0	0
Prevotella oulorum	3	0	0
Prevotella pallens	1	0	0
Prevotella paludivivens	2	0	0
Prevotella phocaeensis	1	0	0
Prevotella pleuritidis	2	0	0
Prevotella ruminicola	7	0	0
Prevotella saccharolytica	2	0	0
Prevotella salivae	2	0	0
Prevotella scopos	3	0	0
Prevotella shahii	1	0	0
Prevotella sp.	57	0	0
Prevotella stercorea	1	0	0
Prevotella timonensis	5	0	0
Prevotella veroralis	3	0	0
Prevotellaceae bacterium	4	0	0
Prevotellamassilia timonensis	1	0	0
Pseudomonas abietaniphila	3	0	0
Pseudomonas acidophila	1	0	0
Pseudomonas aeruginosa	2558	0	0
Pseudomonas aestusnigri	1	0	0
Pseudomonas agarici	3	0	0
Pseudomonas alcaligenes	6	0	0
Pseudomonas alcaliphila	5	0	0
Pseudomonas alkylphenolica	1	0	0
Pseudomonas amygdali	46	0	0
Pseudomonas anguilliseptica	1	0	0
Pseudomonas antarctica	2	0	0
Pseudomonas argentinensis	2	0	0
Pseudomonas arsenicoxydans	1	0	0
Pseudomonas asplenii	1	0	0
Pseudomonas asturiensis	1	0	0
Pseudomonas avellanae	6	0	0
Pseudomonas azotifigens	1	0	0
Pseudomonas azotoformans	6	0	0
Pseudomonas balearica	4	0	0
Pseudomonas batumici	1	0	0
Pseudomonas bauzanensis	2	0	0
Pseudomonas benzenivorans	1	0	0
Pseudomonas borbori	1	0	0
Pseudomonas brassicacearum	10	0	0
Pseudomonas brenneri	1	0	0
Pseudomonas caeni	1	0	0
Pseudomonas canadensis	1	0	0
Pseudomonas cannabina	2	0	0
Pseudomonas capeferrum	1	0	0
Pseudomonas caricapapayae	1	0	0
Pseudomonas caspiana	1	0	0
Pseudomonas cedrina	2	0	0
Pseudomonas chengduensis	1	0	0
Pseudomonas chloritidismutans	1	0	0
Pseudomonas chlororaphis	26	0	0
Pseudomonas cichorii	2	0	0
Pseudomonas citronellolis	6	0	0
Pseudomonas coleopterorum	1	0	0
Pseudomonas composti	2	0	0
Pseudomonas congelans	7	0	0
Pseudomonas coronafaciens	8	0	0
Pseudomonas corrugata	7	0	0
Pseudomonas costantinii	2	0	0
Pseudomonas cremoricolorata	2	0	0
Pseudomonas cuatrocienegasensis	1	0	0
Pseudomonas deceptionensis	2	0	0
Pseudomonas delhiensis	2	0	0
Pseudomonas denitrificans	17	0	0
Pseudomonas donghuensis	1	0	0
Pseudomonas endophytica	1	0	0
Pseudomonas entomophila	1	0	0
Pseudomonas extremaustralis	3	0	0
Pseudomonas extremorientalis	2	0	0
Pseudomonas ficuserectae	1	0	0
Pseudomonas flavescens	2	0	0
Pseudomonas flexibilis	4	0	0
Pseudomonas floridae	1	0	0
Pseudomonas fluorescens	113	0	0
Pseudomonas formosensis	1	0	0
Pseudomonas fragi	19	0	0
Pseudomonas frederiksbergensis	7	0	0
Pseudomonas fulva	4	0	0
Pseudomonas fuscovaginae	8	0	0
Pseudomonas gessardii	2	0	0
Pseudomonas gingeri	1	0	0
Pseudomonas graminis	3	0	0
Pseudomonas granadensis	1	0	0
Pseudomonas grimontii	1	0	0
Pseudomonas guangdongensis	1	0	0
Pseudomonas guariconensis	1	0	0
Pseudomonas guguanensis	1	0	0
Pseudomonas guineae	1	0	0
Pseudomonas helleri	2	0	0
Pseudomonas hussainii	2	0	0
Pseudomonas indica	3	0	0
Pseudomonas japonica	2	0	0
Pseudomonas jessenii	2	0	0
Pseudomonas jinjuensis	2	0	0
Pseudomonas kilonensis	6	0	0
Pseudomonas knackmussii	1	0	0
Pseudomonas koreensis	5	0	0
Pseudomonas kunmingensis	1	0	0
Pseudomonas kuykendallii	1	0	0
Pseudomonas lactis	1	0	0
Pseudomonas libanensis	3	0	0
Pseudomonas lini	3	0	0
Pseudomonas linyingensis	1	0	0
Pseudomonas litoralis	1	0	0
Pseudomonas lundensis	9	0	0
Pseudomonas lutea	2	0	0
Pseudomonas luteola	2	0	0
Pseudomonas mandelii	6	0	0
Pseudomonas marginalis	4	0	0
Pseudomonas marincola	2	0	0
Pseudomonas massiliensis	1	0	0
Pseudomonas mediterranea	6	0	0
Pseudomonas meliae	2	0	0
Pseudomonas mendocina	9	0	0
Pseudomonas migulae	2	0	0
Pseudomonas mohnii	1	0	0
Pseudomonas monteilii	10	0	0
Pseudomonas moorei	1	0	0
Pseudomonas moraviensis	6	0	0
Pseudomonas mosselii	6	0	0
Pseudomonas mucidolens	2	0	0
Pseudomonas nitroreducens	6	0	0
Pseudomonas oleovorans	5	0	0
Pseudomonas orientalis	2	0	0
Pseudomonas oryzae	1	0	0
Pseudomonas oryzihabitans	4	0	0
Pseudomonas otitidis	2	0	0
Pseudomonas pachastrellae	2	0	0
Pseudomonas palleroniana	1	0	0
Pseudomonas panacis	1	0	0
Pseudomonas panipatensis	1	0	0
Pseudomonas parafulva	7	0	0
Pseudomonas paralactis	1	0	0
Pseudomonas pelagia	2	0	0
Pseudomonas peli	1	0	0
Pseudomonas plecoglossicida	6	0	0
Pseudomonas poae	5	0	0
Pseudomonas pohangensis	1	0	0
Pseudomonas prosekii	1	0	0
Pseudomonas protegens	15	0	0
Pseudomonas proteolytica	1	0	0
Pseudomonas pseudoalcaligenes	7	0	0
Pseudomonas psychrophila	4	0	0
Pseudomonas psychrotolerans	17	0	0
Pseudomonas punonensis	2	0	0
Pseudomonas putida	73	0	0
Pseudomonas reinekei	2	0	0
Pseudomonas resinovorans	3	0	0
Pseudomonas rhizosphaerae	1	0	0
Pseudomonas rhodesiae	1	0	0
Pseudomonas sabulinigri	1	0	0
Pseudomonas sagittaria	1	0	0
Pseudomonas salegens	1	0	0
Pseudomonas salomonii	2	0	0
Pseudomonas saponiphila	1	0	0
Pseudomonas saudiphocaensis	1	0	0
Pseudomonas savastanoi	29	0	0
Pseudomonas segetis	1	0	0
Pseudomonas seleniipraecipitans	1	0	0
Pseudomonas sihuiensis	1	0	0
Pseudomonas simiae	5	0	0
Pseudomonas soli	1	0	0
Pseudomonas sp.	493	0	0
Pseudomonas straminea	1	0	0
Pseudomonas stutzeri	36	0	0
Pseudomonas synxantha	5	0	0
Pseudomonas syringae	261	0	0
Pseudomonas taeanensis	1	0	0
Pseudomonas taetrolens	2	0	0
Pseudomonas taiwanensis	1	0	0
Pseudomonas thermotolerans	2	0	0
Pseudomonas thivervalensis	4	0	0
Pseudomonas tolaasii	3	0	0
Pseudomonas toyotomiensis	2	0	0
Pseudomonas tremae	1	0	0
Pseudomonas trivialis	4	0	0
Pseudomonas umsongensis	4	0	0
Pseudomonas vancouverensis	1	0	0
Pseudomonas veronii	5	0	0
Pseudomonas versuta	2	0	0
Pseudomonas viridiflava	11	0	0
Pseudomonas vranovensis	1	0	0
Pseudomonas weihenstephanensis	2	0	0
Pseudomonas xanthomarina	4	0	0
Pseudomonas xinjiangensis	1	0	0
Pseudomonas yamanorum	1	0	0
Pseudomonas yangmingensis	1	0	0
Pseudomonas zeshuii	1	0	0
Rhinovirus	2	0	0
Rhinovirus 89	1	0	0
Rhinovirus C	1	0	0
Rothia aeria	2	0	0
Rothia dentocariosa	9	0	0
Rothia mucilaginosa	19	0	0
Rothia nasimurium	1	0	0
Rothia sp.	38	0	0
RSV	3	0	0
SARS CoV	1	0	0
Scedosporium apiospermum	1	0	0
Sporothrix schenckii	1	0	0
Staphylococcus agnetis	5	0	0
Staphylococcus argenteus	110	0	0
Staphylococcus arlettae	1	0	0
Staphylococcus aureus	8175	0	0
Staphylococcus auricularis	1	0	0
Staphylococcus capitis	38	0	0
Staphylococcus caprae	2	0	0
Staphylococcus carnosus	4	0	0
Staphylococcus chromogenes	1	0	0
Staphylococcus cohnii	14	0	0
Staphylococcus condimenti	3	0	0
Staphylococcus delphini	16	0	0
Staphylococcus epidermidis	372	0	0
Staphylococcus equorum	21	0	0
Staphylococcus fleurettii	1	0	0
Staphylococcus gallinarum	1	0	0
Staphylococcus haemolyticus	161	0	0
Staphylococcus hominis	43	0	0
Staphylococcus hyicus	1	0	0
Staphylococcus intermedius	7	0	0
Staphylococcus lentus	4	0	0
Staphylococcus lugdunensis	19	0	0
Staphylococcus lutrae	1	0	0
Staphylococcus massiliensis	2	0	0
Staphylococcus microti	1	0	0
Staphylococcus muscae	1	0	0
Staphylococcus nepalensis	2	0	0
Staphylococcus pasteuri	6	0	0
Staphylococcus pettenkoferi	4	0	0
Staphylococcus piscifermentans	1	0	0
Staphylococcus pseudintermedius	20	0	0
Staphylococcus saccharolyticus	3	0	0
Staphylococcus saprophyticus	40	0	0
Staphylococcus schleiferi	5	0	0
Staphylococcus schweitzeri	3	0	0
Staphylococcus sciuri	16	0	0
Staphylococcus simiae	2	0	0
Staphylococcus simulans	6	0	0
Staphylococcus sp.	203	0	0
Staphylococcus stepanovicii	1	0	0
Staphylococcus succinus	4	0	0
Staphylococcus vitulinus	1	0	0
Staphylococcus warneri	19	0	0
Staphylococcus xylosus	14	0	0
Stenotrophomonas acidaminiphila	2	0	0
Stenotrophomonas chelatiphaga	1	0	0
Stenotrophomonas daejeonensis	1	0	0
Stenotrophomonas ginsengisoli	1	0	0
Stenotrophomonas humi	1	0	0
Stenotrophomonas koreensis	1	0	0
Stenotrophomonas maltophilia	137	0	0
Stenotrophomonas nitritireducens	2	0	0
Stenotrophomonas panacihumi	1	0	0
Stenotrophomonas pavanii	3	0	0
Stenotrophomonas pictorum	1	0	0
Stenotrophomonas rhizophila	4	0	0
Stenotrophomonas sp.	17	0	0
Stenotrophomonas terrae	1	0	0
Trichoderma atroviride	1	0	0
Trichoderma gamsii	1	0	0
Trichoderma reesei	1	0	0
Trichoderma virens	1	0	0
UNVERIFIED: Burkholderia	1	0	0
Veillonella atypica	4	0	0
Veillonella dispar	2	0	0
Veillonella magna	1	0	0
Veillonella montpellierensis	2	0	0
Veillonella parvula	6	0	0
Veillonella rodentium	1	0	0
Veillonella seminalis	1	0	0
Veillonella sp.	8	0	0
Veillonella tobetsuensis	1	0	0
Veillonellaceae bacterium	3	0	0
Yersinia aldovae	6	0	0
Yersinia aleksiciae	2	0	0
Yersinia bercovieri	3	0	0
Yersinia enterocolitica	171	0	0
Yersinia entomophaga	1	0	0
Yersinia frederiksenii	27	0	0
Yersinia intermedia	19	0	0
Yersinia kristensenii	15	0	0
Yersinia massiliensis	2	0	0
Yersinia mollaretii	9	0	0
Yersinia nurmii	1	0	0
Yersinia pekkanenii	2	0	0
Yersinia pestis	294	0	0
Yersinia pseudotuberculosis	49	0	0
Yersinia rohdei	6	0	0
Yersinia ruckeri	62	0	0
Yersinia similis	4	0	0
Yersinia sp.	1	0	0
Yersinia wautersii	3	0	0

## Sheet: spn0001_discrepants
REFSEQ	NUM_NT_MATCHING_SPN0001	>99%_TO_SPN0001_PCR	NOTES	MLST	SEROTYPE_(PNEUMOCAT)
GCF_001087665.1_6680_7_4	0		S. pneumoniae according to kraken (minikraken_20171019_8GB)	5107	NT
GCF_001096185.1_6775_1_8	0		S. mitis according to kraken (minikraken_20171019_8GB)	-	NT
GCF_001098565.1_6999_6_13	0		S. pneumoniae according to kraken (minikraken_20171019_8GB)	425	19F
GCF_001101205.1_6999_1_15	0		S. pneumoniae according to kraken (minikraken_20171019_8GB)	425	19F
GCF_001101665.1_6807_3_15	0		S. pneumoniae according to kraken (minikraken_20171019_8GB)	13122	NT
GCF_001110145.1_6259_5_11	0		S. pneumoniae according to kraken (minikraken_20171019_8GB)	4131	14
GCF_001113305.1_6631_1_16	0		S. pneumoniae according to kraken (minikraken_20171019_8GB)	5107	NT
GCF_001113365.1_6823_7_22	0		S. mitis according to kraken (minikraken_20171019_8GB)	-	NT
GCF_001115245.1_7038_4_16	0		S. pseudopneumoniae according to kraken (minikraken_20171019_8GB)	-	NT
GCF_001119465.1_6930_8_22	0		S. pneumoniae according to kraken (minikraken_20171019_8GB)	425	19F
GCF_001121785.1_7038_8_40	0		S. pseudopneumoniae according to kraken (minikraken_20171019_8GB)	-	NT
GCF_001129705.1_5737_2_12	0		S. pneumoniae according to kraken (minikraken_20171019_8GB)	13081	NT
GCF_001130725.1_7004_6_30	0		S. pneumoniae according to kraken (minikraken_20171019_8GB)	5107	NT
GCF_001132465.1_6999_5_18	0		S. pneumoniae according to kraken (minikraken_20171019_8GB)	425	19F
GCF_001135085.1_6999_1_10	0		S. pneumoniae according to kraken (minikraken_20171019_8GB)	1903	19F
GCF_001138765.1_6830_3_6	338		S. pneumoniae according to kraken (minikraken_20171019_8GB)	4413	23F
GCF_001147205.1_6259_8_18	0		S. pseudopneumoniae according to kraken (minikraken_20171019_8GB)	-	NT
GCF_001150685.1_6259_5_1	0		S. pneumoniae according to kraken (minikraken_20171019_8GB)	6687	NT
GCF_001169885.1_6999_2_18	0		S. pneumoniae according to kraken (minikraken_20171019_8GB)	425	19F
GCF_001171505.1_6641_6_14	0		S. pneumoniae according to kraken (minikraken_20171019_8GB)	-	NT
GCF_001171885.1_6680_6_10	0		S. mitis according to kraken (minikraken_20171019_8GB)	-	NT
GCF_001193755.1_6730_6_17	0		S. pseudopneumoniae according to kraken (minikraken_20171019_8GB)	-	NT
GCF_001206055.1_6730_6_16	0		S. pseudopneumoniae according to kraken (minikraken_20171019_8GB)	-	NT
GCF_001300495.1_7001_3_3	0		S. pneumoniae according to kraken (minikraken_20171019_8GB)	425	19F
GCF_001334735.1_6593_5_23	0		S. pneumoniae according to kraken (minikraken_20171019_8GB)	5107	NT
GCF_001335315.1_6593_5_21	382		S. pneumoniae according to kraken (minikraken_20171019_8GB)	5092	32F
GCF_001336595.1_6259_5_22	0		S. pseudopneumoniae according to kraken (minikraken_20171019_8GB)	-	NT
GCF_001337855.1_6775_2_16	0		S. pseudopneumoniae according to kraken (minikraken_20171019_8GB)	-	NT
GCF_001339755.1_6730_8_17	0		S. pseudopneumoniae according to kraken (minikraken_20171019_8GB)	-	37
GCF_001345675.1_7011_3_13	0		S. pneumoniae according to kraken (minikraken_20171019_8GB)	5107	NT
GCF_001347015.1_6938_6_7	0		S. mitis according to kraken (minikraken_20171019_8GB)	-	NT
GCF_001581305.1_ASM158130v1	512	YES		9818	NT
GCF_001581805.1_ASM158180v1	699	YES		9811	NT
GCF_001585385.1_ASM158538v1	719	YES		218	12F
GCF_001715565.2_ASM171556v2	578	YES	second hit is 530 nt	353	23F
GCF_001719965.1_ASM171996v1	671	YES		10536	19F
GCF_001735965.1_ASM173596v1	67		S. pneumoniae according to kraken (minikraken_20171019_8GB)	3207	06E
GCF_001735995.1_ASM173599v1	675	YES		1094	NT
GCF_001910295.1_ASM191029v1	0		S. pneumoniae according to kraken (minikraken_20171019_8GB)	-	3
GCF_900033555.1_12754_1_95	0		Staphylococcus sp. according to kraken (minikraken_20171019_8GB)	-	-
GCF_900042815.1_11860_6_86	0		S. mitis according to kraken (minikraken_20171019_8GB)	-	NT
GCF_900043115.1_12754_1_45	0		Streptococcus salivarius according to kraken (minikraken_20171019_8GB)	-	NT
GCF_900051625.1_3850_2_11	515	YES	second hit is 212 nt	2213	4
GCF_900052615.1_3850_2_12	503	YES	second hit is 208 nt	802	23F
GCF_900057155.1_13414_2_38	0		S. pneumoniae according to kraken (minikraken_20171019_8GB)	2705	33F
GCF_900060545.1_13414_2_26	0		S. pneumoniae according to kraken (minikraken_20171019_8GB)	2705	33F
GCF_900064865.1_13414_2_12	0		S. pneumoniae according to kraken (minikraken_20171019_8GB)	2705	33F

## Sheet: sps0002_discrepants
REFSEQ	ORGANISM	PERC_OF_IDENTICAL_NT_TO_SPS0002	NOTES	MLST	SEROTYPE_(PNEUMOCAT)
GCF_002140755.1_ASM214075v1	Enterococcus sp.	5.2	No hits with SPS0002 PCR target sequence		N/A
GCF_000414945.1_ASM41494v1	Enterococcus casseliflavus	5.2	No hits with SPS0002 PCR target sequence		N/A
GCF_000407405.1_Ente_flav_ATCC49996_V2	Enterococcus flavescens	5.2	No hits with SPS0002 PCR target sequence		N/A
GCF_000393915.1_Ente_flav_ATCC49996_V1	Enterococcus flavescens	5.2	No hits with SPS0002 PCR target sequence		N/A
GCF_000183465.1_ASM18346v1	Streptococcus pseudoporcinus	80.4	No hits with SPS0002 PCR target sequence		-
GCF_000188035.1_ASM18803v3	Streptococcus pseudoporcinus	80.4	No hits with SPS0002 PCR target sequence		-
GCF_000268305.3_ASM26830v2	Streptococcus canis	79.5	No hits with SPS0002 PCR target sequence		NT
GCF_001087665.1_6680_7_4	Streptococcus pneumoniae	99.2	S. pneumoniae according to kraken (minikraken_20171019_8GB)	5107	NT
GCF_001113305.1_6631_1_16	Streptococcus pneumoniae	99.2	S. pneumoniae according to kraken (minikraken_20171019_8GB)	5107	NT
GCF_001115245.1_7038_4_16	Streptococcus pneumoniae	99.7	S. pseudopneumoniae according to kraken (minikraken_20171019_8GB)	-	NT
GCF_001121785.1_7038_8_40	Streptococcus pneumoniae	100	S. pseudopneumoniae according to kraken (minikraken_20171019_8GB)	-	NT
GCF_001130725.1_7004_6_30	Streptococcus pneumoniae	99.2	S. pneumoniae according to kraken (minikraken_20171019_8GB)	5107	NT
GCF_001147205.1_6259_8_18	Streptococcus pneumoniae	100	S. pseudopneumoniae according to kraken (minikraken_20171019_8GB)	-	NT
GCF_001193755.1_6730_6_17	Streptococcus pneumoniae	100	S. pseudopneumoniae according to kraken (minikraken_20171019_8GB)	-	NT
GCF_001206055.1_6730_6_16	Streptococcus pneumoniae	99.7	S. pseudopneumoniae according to kraken (minikraken_20171019_8GB)	-	NT
GCF_001334735.1_6593_5_23	Streptococcus pneumoniae	99.2	S. pneumoniae according to kraken (minikraken_20171019_8GB)	5107	NT
GCF_001336595.1_6259_5_22	Streptococcus pneumoniae	99.9	S. pseudopneumoniae according to kraken (minikraken_20171019_8GB)	-	NT
GCF_001337855.1_6775_2_16	Streptococcus pneumoniae	99.7	S. pseudopneumoniae according to kraken (minikraken_20171019_8GB)	-	NT
GCF_001339755.1_6730_8_17	Streptococcus pneumoniae	100	S. pseudopneumoniae according to kraken (minikraken_20171019_8GB)	-	37
GCF_001345675.1_7011_3_13	Streptococcus pneumoniae	99.2	S. pneumoniae according to kraken (minikraken_20171019_8GB)	5107	NT
GCF_002081465.1_ASM208146v1	Streptococcus pneumoniae	99.5	S. pneumoniae according to kraken (minikraken_20171019_8GB)	2971	NT
GCF_002234935.1_ASM223493v1	Streptococcus canis	79.7	No hits with SPS0002 PCR target sequence		NT
GCF_900102825.1_SS-607	Streptococcus pseudoporcinus	80.5	No hits with SPS0002 PCR target sequence		-
GCF_900102955.1_SS-662	Streptococcus pseudoporcinus	80.5	No hits with SPS0002 PCR target sequence		-

## Sheet: spn0001.pcr
AATATCTGAAGATGCTCATTCTACAATTGACTCGAGGATTATTCACTTCAAATTAGAATTTGCAAATGAATTTTTAGCAGAAAAACTACAGGTCGCTTTGCAGAGTCCAGTTTATAATATTTACCGCCTGCGTATTATTGACGGTAAACCTTAT

## Sheet: sps0002.pcr
GTTCGGACTGGAGAGGAAGCTTTGCGTCAGATCATTTCGCAATTTCCAGATTTATTATTATTGGATTTGGGTTTGCCAGATATGGATGGTAAAGACATTATTGACAAGATTCGTAGCTT

## Sheet: rt-pcr_results
Real-time PCR of sequenced isolates						Real-time PCR non-sequenced isolates					Real-time PCR of ATCC/DSMZ/well-characterized isolates
SEQUENCE_ID	SPN0001	SPS0002	NOTE	IN_SILICO_MARKER		#	LAB_ID	SPN0001	SPS0002		ISOLATE	ORGANISM	SPN0001	SPS0002
BCCDCPHL-Ssp001	Undetermined	Undetermined				1	S. pneumoniae	19.9859	Undetermined		-	S. pneumoniae	29.7697	Undetermined
BCCDCPHL-Ssp002	Undetermined	Undetermined				2	S. pneumoniae	21.8071	Undetermined		-	S. pneumoniae	32.7848	Undetermined
BCCDCPHL-Ssp003	Undetermined	Undetermined				3	S. pneumoniae	21.8335	Undetermined		-	S. pneumoniae	27.6738	Undetermined
BCCDCPHL-Ssp004	Undetermined	16.4507		SPS0002		4	S. pneumoniae	24.7763	Undetermined		-	S. pneumoniae	33.4496	Undetermined
BCCDCPHL-Ssp005	Undetermined	16.719		SPS0002		5	S. pneumoniae	26.1542	Undetermined		-	S. pneumoniae	28.26	Undetermined
BCCDCPHL-Ssp006	Undetermined	16.8678		SPS0002		6	S. pneumoniae	26.7235	Undetermined		-	S. pneumoniae	27.8705	Undetermined
BCCDCPHL-Ssp007	Undetermined	16.8347		SPS0002		7	S. pneumoniae	26.8755	Undetermined		-	S. pneumoniae	28.0716	Undetermined
BCCDCPHL-Ssp008	Undetermined	Undetermined				8	S. pneumoniae	27.0319	Undetermined		-	S. pneumoniae	27.9853	Undetermined
BCCDCPHL-Ssp009	Undetermined	Undetermined	Known S. gordonii			9	S. pneumoniae	27.6623	Undetermined		-	S. pneumoniae	31.2919	Undetermined
BCCDCPHL-Ssp010	Undetermined	Undetermined				10	S. pneumoniae	27.829	Undetermined		-	S. pneumoniae	29.9785	Undetermined
BCCDCPHL-Ssp011	16.7128	Undetermined	Known S. pneumoniae	SPN0001		11	S. pneumoniae	28.0211	Undetermined		ATCC 700231	S. anginosus	Undetermined	Undetermined
BCCDCPHL-Ssp012	Undetermined	Undetermined				12	S. pneumoniae	28.4942	Undetermined		ATCC BAA-1485	S. caballi	Undetermined	Undetermined
BCCDCPHL-Ssp013	Undetermined	15.507		SPS0002		13	S. pneumoniae	28.6567	Undetermined		DSMZ 17037	S. equi	Undetermined	Undetermined
BCCDCPHL-Ssp014	Undetermined	16.0705		SPS0002		14	S. pneumoniae	33.1495	Undetermined		ATCC BAA-1484	S. henryi	Undetermined	Undetermined
BCCDCPHL-Ssp015	Undetermined	16.4384		SPS0002		15	S. pneumoniae	33.6828	Undetermined		DSMZ 19192	S. merionis	Undetermined	Undetermined
BCCDCPHL-Ssp016	Undetermined	16.0443		SPS0002		16	S. mitis group	Undetermined	17.1742		ATCC 25175	S. mutans	Undetermined	Undetermined
BCCDCPHL-Ssp017	Undetermined	Undetermined	Known S. australis			17	S. mitis group	Undetermined	17.5291		ATCC 35037	S. oralis	Undetermined	Undetermined
BCCDCPHL-Ssp018	Undetermined	Undetermined				18	S. mitis group	Undetermined	17.8221		ATCC 49619	S. pneumoniae (1/100 dilution)	31.9822	Undetermined
BCCDCPHL-Ssp019	Undetermined	Undetermined				19	S. mitis group	Undetermined	18.0952		ATCC 700641	S. australis	Undetermined	Undetermined
BCCDCPHL-Ssp020	Undetermined	16.4457		SPS0002		20	S. mitis group	Undetermined	18.2482		ATCC 43496	S. canis	Undetermined	Undetermined
BCCDCPHL-Ssp021	16.1723	Undetermined	Known S. pneumoniae	SPN0001		21	S. mitis group	Undetermined	18.32		ATCC 700065	S. caprinus	Undetermined	Undetermined
BCCDCPHL-Ssp022	16.9957	Undetermined	Known S. pneumoniae	SPN0001		22	S. mitis group	Undetermined	18.3765		DSMZ 17475	S. constellatus	Undetermined	Undetermined
BCCDCPHL-Ssp023	Undetermined	Undetermined				23	S. mitis group	Undetermined	18.8156		DSMZ 21999	S. dentapri	Undetermined	Undetermined
BCCDCPHL-Ssp024	Undetermined	16.7822		SPS0002		24	S. mitis group (not S. pneumoniae)	Undetermined	18.8284		DSMZ 18963	S. dentirousetti	Undetermined	Undetermined
BCCDCPHL-Ssp025	Undetermined	Undetermined				25	S. mitis group	Undetermined	19.3699		ATCC 27335	S. intermedius	Undetermined	Undetermined
BCCDCPHL-Ssp026	Undetermined	15.726		SPS0002		26	S. mitis group	Undetermined	Undetermined		ATCC 9811	S. oralis	Undetermined	Undetermined
BCCDCPHL-Ssp027	Undetermined	Undetermined	Sequencing failed	-		27	S. mitis	Undetermined	Undetermined		ATCC 49456	S. mitis	Undetermined	Undetermined
BCCDCPHL-Ssp028	Undetermined	16.6255		SPS0002		28	S. mitis	Undetermined	Undetermined		DSMZ 18307	S. orisuis	Undetermined	Undetermined
BCCDCPHL-Ssp029	Undetermined	Undetermined				29	S. mitis group	Undetermined	Undetermined		DSMZ 23759	S. porci	Undetermined	Undetermined
BCCDCPHL-Ssp030	Undetermined	15.9834		SPS0002		30	S. mitis group	Undetermined	Undetermined		DSMZ 18513	S. pseudoporcinus	Undetermined	Undetermined
BCCDCPHL-Ssp031	Undetermined	Undetermined				31	S. mits	Undetermined	Undetermined		ATCC 7073	S. salivarius	Undetermined	Undetermined
BCCDCPHL-Ssp032	Undetermined	Undetermined				32	S. mitis	Undetermined	Undetermined		ATCC 33478	S. sobrinus	Undetermined	Undetermined
BCCDCPHL-Ssp033	Undetermined	16.986		SPS0002		33	S. mitis group	Undetermined	Undetermined		ATCC 19258	S. thermophilus	Undetermined	Undetermined
BCCDCPHL-Ssp034	Undetermined	Undetermined				34	S. mitis group	Undetermined	Undetermined		DSMZ 22768	S. ursoris	Undetermined	Undetermined
BCCDCPHL-Ssp035	Undetermined	16.3427		SPS0002		35	S. mitis	Undetermined	Undetermined		ATCC 49124	S. vestibularis	Undetermined	Undetermined
BCCDCPHL-Ssp036	Undetermined	15.9253		SPS0002		36	S. mitis group	Undetermined	Undetermined		ATCC BAA-960	S. pseudopneumoniae	Undetermined	18.7521
BCCDCPHL-Ssp037	Undetermined	Undetermined				37	S. mitis group	Undetermined	Undetermined		Total tested		36	36
BCCDCPHL-Ssp038	Undetermined	Undetermined				38	S. mitis group	Undetermined	Undetermined		Total positive		11	1
BCCDCPHL-Ssp039	Undetermined	Undetermined				39	S. mitis group	Undetermined	Undetermined
BCCDCPHL-Ssp040	Undetermined	15.3641		SPS0002		40	S. pseudopneumoniae/mitis/pneumoniae	Undetermined	Undetermined
BCCDCPHL-Ssp041	Undetermined	Undetermined				41	S. mitis group	Undetermined	Undetermined
BCCDCPHL-Ssp042	Undetermined	16.4134		SPS0002		42	S. mitis group	Undetermined	Undetermined
BCCDCPHL-Ssp043	Undetermined	Undetermined				43	S. mitis group	Undetermined	Undetermined
BCCDCPHL-Ssp044	Undetermined	16.7286		SPS0002		44	S. mitis group	Undetermined	Undetermined
BCCDCPHL-Ssp045	Undetermined	16.5463		SPS0002		45	S. mitis group	Undetermined	Undetermined
BCCDCPHL-Ssp046	Undetermined	Undetermined				46	S. mitis group	Undetermined	Undetermined
BCCDCPHL-Ssp047	Undetermined	Undetermined				47	S. mitis group	Undetermined	Undetermined
BCCDCPHL-Ssp048	-	-	Sequence repeat of BCCDCPHL-Ssp020	SPS0002		48	S. mitis group	Undetermined	Undetermined
BCCDCPHL-Ssp049	Undetermined	18.3765		SPS0002		49	S. mitis group	Undetermined	Undetermined
BCCDCPHL-Ssp050	Undetermined	Undetermined				50	S. mitis group	Undetermined	Undetermined
Total tested	49	49				51	S. mitis	Undetermined	Undetermined
Total positive	3	21				52	S. mitis	Undetermined	Undetermined
						53	S. tigurinus / mitis	Undetermined	Undetermined
						54	S. mitis	Undetermined	Undetermined
						55	S. mitis	Undetermined	Undetermined
						56	S. tigurinus	Undetermined	Undetermined
						57	S. tigurinus / mitis	Undetermined	Undetermined
						58	S. mitis	Undetermined	Undetermined
						59	viridans Stretptococcus	Undetermined	Undetermined
						60	Streptococcus sp.	Undetermined	Undetermined
						61	S. mitis	Undetermined	Undetermined
						62	S. mitis group	Undetermined	Undetermined
						63	S. mitis group	Undetermined	Undetermined
						64	S. mitis group	Undetermined	Undetermined
						65	S. mitis species group MCR S. oralis	Undetermined	Undetermined
						66	S. mitis group	Undetermined	Undetermined
						67	S. mitis complex	Undetermined	Undetermined
						68	S. mitis species group	Undetermined	Undetermined
						69	S. mitis species group	Undetermined	Undetermined
						70	S. mitis	Undetermined	Undetermined
						71	S. mitis species group MCR S. oralis	Undetermined	Undetermined
						72	S. mitis/species group	Undetermined	Undetermined
						73	S. mitis group	Undetermined	Undetermined
						74	S. mitis group	Undetermined	Undetermined
						75	S. mitis group	Undetermined	Undetermined
						76	S. mitis group	Undetermined	Undetermined
						77	S. mitis/sp. group	Undetermined	Undetermined
						78	S. mitis species group	Undetermined	Undetermined
						79	S. mitis species group	Undetermined	Undetermined
						80	S. mitis/sp. group	Undetermined	Undetermined
						81	S. mitis group	Undetermined	Undetermined
						82	S. mitis group	Undetermined	Undetermined
						83	S. mitis group	Undetermined	Undetermined
						84	S. mitis group	Undetermined	Undetermined
						85	S. mitis group	Undetermined	Undetermined
						86	S. mitis group	Undetermined	Undetermined
						87	S. mitis group	Undetermined	Undetermined
						88	S. mitis/species group	Undetermined	Undetermined
						89	S. mitis group	Undetermined	Undetermined
						90	S. mitis group	Undetermined	Undetermined
						91	S. mitis group	Undetermined	Undetermined
						92	S. mitis group	Undetermined	Undetermined
						93	S. mitis group	Undetermined	Undetermined
						94	S. mitis group	Undetermined	Undetermined
						95	S. mitis group	Undetermined	Undetermined
						96	S. oralis	Undetermined	Undetermined
						97	S. mitis	Undetermined	Undetermined
						98	S. mitis	Undetermined	Undetermined
						99	S. oralis	Undetermined	Undetermined
						100	S. mitis group	Undetermined	Undetermined
						101	S. mitis group MCRES S. cristatus	Undetermined	Undetermined
						102	S. mitis group not S. pneumoniae	Undetermined	Undetermined
						103	S. suis	Undetermined	Undetermined
						Total tested		103	103
						Total positive		15	10

## Sheet: plotTree.csv
ID	NCBI_SPECIES	CLADE	SPN0001	SPS0002
BCCDCPHL-Ssp001	Unknown	OTHER
BCCDCPHL-Ssp002	Unknown	OTHER
BCCDCPHL-Ssp003	Unknown	OTHER
BCCDCPHL-Ssp004	Unknown	SPSN		SPS0002
BCCDCPHL-Ssp005	Unknown	SPSN		SPS0002
BCCDCPHL-Ssp006	Unknown	SPSN		SPS0002
BCCDCPHL-Ssp007	Unknown	SPSN		SPS0002
BCCDCPHL-Ssp008	Unknown	OTHER
BCCDCPHL-Ssp009	Unknown	OTHER
BCCDCPHL-Ssp010	Unknown	OTHER
BCCDCPHL-Ssp011	Unknown	SPN	SPN0001
BCCDCPHL-Ssp012	Unknown	OTHER
BCCDCPHL-Ssp013	Unknown	SPSN		SPS0002
BCCDCPHL-Ssp014	Unknown	SPSN		SPS0002
BCCDCPHL-Ssp015	Unknown	SPSN		SPS0002
BCCDCPHL-Ssp016	Unknown	SPSN		SPS0002
BCCDCPHL-Ssp017	Unknown	OTHER
BCCDCPHL-Ssp018	Unknown	OTHER
BCCDCPHL-Ssp019	Unknown	OTHER
BCCDCPHL-Ssp020	Unknown	SPSN		SPS0002
BCCDCPHL-Ssp021	Unknown	SPN	SPN0001
BCCDCPHL-Ssp022	Unknown	SPN	SPN0001
BCCDCPHL-Ssp023	Unknown	OTHER
BCCDCPHL-Ssp024	Unknown	SPSN		SPS0002
BCCDCPHL-Ssp025	Unknown	OTHER
BCCDCPHL-Ssp026	Unknown	SPSN		SPS0002
BCCDCPHL-Ssp028	Unknown	SPSN		SPS0002
BCCDCPHL-Ssp029	Unknown	OTHER
BCCDCPHL-Ssp030	Unknown	SPSN		SPS0002
BCCDCPHL-Ssp031	Unknown	OTHER
BCCDCPHL-Ssp032	Unknown	OTHER
BCCDCPHL-Ssp033	Unknown	SPSN		SPS0002
BCCDCPHL-Ssp034	Unknown	OTHER
BCCDCPHL-Ssp035	Unknown	SPSN		SPS0002
BCCDCPHL-Ssp036	Unknown	SPSN		SPS0002
BCCDCPHL-Ssp037	Unknown	OTHER
BCCDCPHL-Ssp038	Unknown	OTHER
BCCDCPHL-Ssp039	Unknown	OTHER
BCCDCPHL-Ssp040	Unknown	SPSN		SPS0002
BCCDCPHL-Ssp041	Unknown	OTHER
BCCDCPHL-Ssp042	Unknown	SPSN		SPS0002
BCCDCPHL-Ssp043	Unknown	OTHER
BCCDCPHL-Ssp044	Unknown	SPSN		SPS0002
BCCDCPHL-Ssp045	Unknown	SPSN		SPS0002
BCCDCPHL-Ssp046	Unknown	OTHER
BCCDCPHL-Ssp047	Unknown	OTHER
BCCDCPHL-Ssp048	Unknown	SPSN		SPS0002
BCCDCPHL-Ssp049	Unknown	SPSN		SPS0002
BCCDCPHL-Ssp050	Unknown	OTHER
Streptococcus_infantis-ATCC_700779	Streptococcus_infantis	OTHER
Streptococcus_infantis-DD18	Streptococcus_infantis	OTHER
Streptococcus_infantis-SK1076	Streptococcus_infantis	OTHER
Streptococcus_infantis-UC6950A	Streptococcus_infantis	OTHER
Streptococcus_infantis-X	Streptococcus_infantis	OTHER
Streptococcus_pseudopneumoniae-1042_SPSE	Streptococcus_pseudopneumoniae	OTHER
Streptococcus_mitis-1217_SPSE	Streptococcus_mitis	OTHER
Streptococcus_mitis-B6	Streptococcus_mitis	OTHER
Streptococcus_mitis-CMW7705B	Streptococcus_mitis	OTHER
Streptococcus_mitis-KCOM_1350	Streptococcus_mitis	OTHER
Streptococcus_mitis-SVGS_061	Streptococcus_mitis	OTHER
Streptococcus_oralis-FDAARGOS_367	Streptococcus_oralis	OTHER
Streptococcus_oralis-OD_311286_11	Streptococcus_oralis	OTHER
Streptococcus_oralis-osk_001	Streptococcus_oralis	OTHER
Streptococcus_oralis-S.MIT/ORALIS-351	Streptococcus_oralis	OTHER
Streptococcus_oralis-Uo5	Streptococcus_oralis	OTHER
Streptococcus_pneumoniae-19F	Streptococcus_pneumoniae	OTHER
Streptococcus_pneumoniae-209464	Streptococcus_pneumoniae	SPN
Streptococcus_pneumoniae-2245STDY5819529	Streptococcus_pneumoniae	SPN
Streptococcus_pneumoniae-2245STDY5819543	Streptococcus_pneumoniae	SPN
Streptococcus_pneumoniae-2245STDY5819555	Streptococcus_pneumoniae	SPN
Streptococcus_pneumoniae-22874-6B	Streptococcus_pneumoniae	SPN
Streptococcus_pneumoniae-2842STDY5643923	Streptococcus_pneumoniae	OTHER
Streptococcus_pneumoniae-2842STDY5753514	Streptococcus_pneumoniae	OTHER
Streptococcus_pneumoniae-2842STDY5753564	Streptococcus_pneumoniae	OTHER
Streptococcus_pneumoniae-284968	Streptococcus_pneumoniae	SPN
Streptococcus_pneumoniae-30638	Streptococcus_pneumoniae	SPN
Streptococcus_pneumoniae-32A	Streptococcus_pneumoniae	SPN
Streptococcus_pneumoniae-670-6B	Streptococcus_pneumoniae	SPN	SPN0001
Streptococcus_pneumoniae-70585	Streptococcus_pneumoniae	SPN	SPN0001
Streptococcus_pneumoniae-AP200	Streptococcus_pneumoniae	SPN	SPN0001
Streptococcus_pneumoniae-ATCC700669	Streptococcus_pneumoniae	SPN	SPN0001
Streptococcus_pneumoniae-CGSP14	Streptococcus_pneumoniae	SPN	SPN0001
Streptococcus_pneumoniae-D39	Streptococcus_pneumoniae	SPN	SPN0001
Streptococcus_pneumoniae-G54	Streptococcus_pneumoniae	SPN	SPN0001
Streptococcus_pneumoniae-gamPNI0373	Streptococcus_pneumoniae	SPN	SPN0001
Streptococcus_pneumoniae-Hungary19A-6	Streptococcus_pneumoniae	SPN	SPN0001
Streptococcus_pneumoniae-INV104	Streptococcus_pneumoniae	SPN	SPN0001
Streptococcus_pneumoniae-INV200	Streptococcus_pneumoniae	SPN	SPN0001
Streptococcus_pneumoniae-JJA	Streptococcus_pneumoniae	SPN	SPN0001
Streptococcus_pneumoniae-KK0981	Streptococcus_pneumoniae	SPN	SPN0001
Streptococcus_pneumoniae-MMC_B04	Streptococcus_pneumoniae	SPN
Streptococcus_pneumoniae-NCTC7465	Streptococcus_pneumoniae	SPN	SPN0001
Streptococcus_pneumoniae-NT	Streptococcus_pneumoniae	SPN
Streptococcus_pneumoniae-NT_110_58	Streptococcus_pneumoniae	SPN	SPN0001
Streptococcus_pneumoniae-OXC141	Streptococcus_pneumoniae	SPN	SPN0001
Streptococcus_pneumoniae-P1031	Streptococcus_pneumoniae	SPN	SPN0001
Streptococcus_pneumoniae-R34-3028	Streptococcus_pneumoniae	SPN
Streptococcus_pneumoniae-R34-3137	Streptococcus_pneumoniae	SPN
Streptococcus_pneumoniae-R34-3193	Streptococcus_pneumoniae	SPN
Streptococcus_pneumoniae-R34-3198	Streptococcus_pneumoniae	SPN
Streptococcus_pneumoniae-R34-3224	Streptococcus_pneumoniae	SPN
Streptococcus_pneumoniae-R6	Streptococcus_pneumoniae	SPN	SPN0001
Streptococcus_pneumoniae-S_pneumo_A66_v1	Streptococcus_pneumoniae	SPN	SPN0001
Streptococcus_pneumoniae-SMRU1	Streptococcus_pneumoniae	SPN
Streptococcus_pneumoniae-SMRU143	Streptococcus_pneumoniae	SPN		SPS0002
Streptococcus_pneumoniae-SMRU158	Streptococcus_pneumoniae	SPN
Streptococcus_pneumoniae-SMRU1623	Streptococcus_pneumoniae	SPN
Streptococcus_pneumoniae-SMRU1638	Streptococcus_pneumoniae	SPN
Streptococcus_pneumoniae-SMRU2014	Streptococcus_pneumoniae	OTHER
Streptococcus_pneumoniae-SMRU22	Streptococcus_pneumoniae	SPSN		SPS0002
Streptococcus_pneumoniae-SMRU2248	Streptococcus_pneumoniae	SPSN		SPS0002
Streptococcus_pneumoniae-SMRU2749	Streptococcus_pneumoniae	SPN		SPS0002
Streptococcus_pneumoniae-SMRU2838	Streptococcus_pneumoniae	SPN		SPS0002
Streptococcus_pneumoniae-SMRU2944	Streptococcus_pneumoniae	SPSN		SPS0002
Streptococcus_pneumoniae-SMRU328	Streptococcus_pneumoniae	SPN		SPS0002
Streptococcus_pneumoniae-SMRU688	Streptococcus_pneumoniae	SPSN		SPS0002
Streptococcus_pneumoniae-SMRU689	Streptococcus_pneumoniae	SPSN		SPS0002
Streptococcus_pneumoniae-SMRU737	Streptococcus_pneumoniae	SPSN		SPS0002
Streptococcus_pneumoniae-SMRU824	Streptococcus_pneumoniae	OTHER
Streptococcus_pneumoniae-SMRU856	Streptococcus_pneumoniae	SPSN		SPS0002
Streptococcus_pneumoniae-SMRU90	Streptococcus_pneumoniae	SPSN		SPS0002
Streptococcus_pneumoniae-SMRU946	Streptococcus_pneumoniae	OTHER
Streptococcus_pneumoniae-SMRU964	Streptococcus_pneumoniae	SPN		SPS0002
Streptococcus_pneumoniae-SP49	Streptococcus_pneumoniae	SPN	SPN0001
Streptococcus_pneumoniae-SP61	Streptococcus_pneumoniae	SPN	SPN0001
Streptococcus_pneumoniae-SP64	Streptococcus_pneumoniae	SPN	SPN0001
Streptococcus_pneumoniae-SPN_03	Streptococcus_pneumoniae	SPN	SPN0001	SPS0002
Streptococcus_pneumoniae-SPN032672	Streptococcus_pneumoniae	SPN	SPN0001
Streptococcus_pneumoniae-SPN033038	Streptococcus_pneumoniae	SPN	SPN0001
Streptococcus_pneumoniae-SPN034156	Streptococcus_pneumoniae	SPN	SPN0001
Streptococcus_pneumoniae-SPN034183	Streptococcus_pneumoniae	SPN	SPN0001
Streptococcus_pneumoniae-SPN994038	Streptococcus_pneumoniae	SPN	SPN0001
Streptococcus_pneumoniae-SPN994039	Streptococcus_pneumoniae	SPN	SPN0001
Streptococcus_pneumoniae-SPNA45	Streptococcus_pneumoniae	SPN	SPN0001
Streptococcus_pneumoniae-ST556	Streptococcus_pneumoniae	SPN	SPN0001
Streptococcus_pneumoniae-SWU02	Streptococcus_pneumoniae	SPN	SPN0001
Streptococcus_pneumoniae-Taiwan19F-14	Streptococcus_pneumoniae	SPN	SPN0001
Streptococcus_pneumoniae-TCH8431/19A	Streptococcus_pneumoniae	SPN	SPN0001
Streptococcus_pneumoniae-TIGR4	Streptococcus_pneumoniae	SPN	SPN0001
Streptococcus_pseudopneumoniae-1172_SPSE	Streptococcus_pseudopneumoniae	OTHER
Streptococcus_pseudopneumoniae-1213_SPSE	Streptococcus_pseudopneumoniae	OTHER
Streptococcus_pseudopneumoniae-126_SPSE	Streptococcus_pseudopneumoniae	OTHER
Streptococcus_pseudopneumoniae-1271.rep1_SPSE	Streptococcus_pseudopneumoniae	OTHER
Streptococcus_pseudopneumoniae-1271.rep2_SPSE	Streptococcus_pseudopneumoniae	OTHER
Streptococcus_pseudopneumoniae-1272_SPSE	Streptococcus_pseudopneumoniae	OTHER
Streptococcus_pseudopneumoniae-1321	Streptococcus_pseudopneumoniae	SPSN		SPS0002
Streptococcus_pseudopneumoniae-144_SPSE	Streptococcus_pseudopneumoniae	OTHER
Streptococcus_pseudopneumoniae-163_SPSE	Streptococcus_pseudopneumoniae	OTHER
Streptococcus_pseudopneumoniae-205_SPSE	Streptococcus_pseudopneumoniae	OTHER
Streptococcus_pseudopneumoniae-2070098-III	Streptococcus_pseudopneumoniae	SPSN		SPS0002
Streptococcus_pseudopneumoniae-2110361-III	Streptococcus_pseudopneumoniae	SPSN		SPS0002
Streptococcus_pseudopneumoniae-2120197-III	Streptococcus_pseudopneumoniae	SPSN		SPS0002
Streptococcus_pseudopneumoniae-2120939-III	Streptococcus_pseudopneumoniae	OTHER
Streptococcus_pseudopneumoniae-2120942-III	Streptococcus_pseudopneumoniae	SPSN		SPS0002
Streptococcus_pseudopneumoniae-22725	Streptococcus_pseudopneumoniae	SPSN		SPS0002
Streptococcus_pseudopneumoniae-276-03	Streptococcus_pseudopneumoniae	SPSN		SPS0002
Streptococcus_pseudopneumoniae-277_SPSE	Streptococcus_pseudopneumoniae	OTHER
Streptococcus_pseudopneumoniae-27Z-1093920	Streptococcus_pseudopneumoniae	SPSN		SPS0002
Streptococcus_pseudopneumoniae-289_SPSE	Streptococcus_pseudopneumoniae	OTHER
Streptococcus_pseudopneumoniae-28Z-1093921	Streptococcus_pseudopneumoniae	SPSN		SPS0002
Streptococcus_pseudopneumoniae-294_SPSE	Streptococcus_pseudopneumoniae	OTHER
Streptococcus_pseudopneumoniae-29Z-1093922	Streptococcus_pseudopneumoniae	SPSN		SPS0002
Streptococcus_pseudopneumoniae-315_SPSE	Streptococcus_pseudopneumoniae	OTHER
Streptococcus_pseudopneumoniae-330_SPSE	Streptococcus_pseudopneumoniae	OTHER
Streptococcus_pseudopneumoniae-338-14	Streptococcus_pseudopneumoniae	SPSN		SPS0002
Streptococcus_pseudopneumoniae-342_SPSE	Streptococcus_pseudopneumoniae	OTHER
Streptococcus_pseudopneumoniae-380_SPSE	Streptococcus_pseudopneumoniae	OTHER
Streptococcus_pseudopneumoniae-434_SPSE	Streptococcus_pseudopneumoniae	OTHER
Streptococcus_pseudopneumoniae-445_SPSE	Streptococcus_pseudopneumoniae	OTHER
Streptococcus_pseudopneumoniae-469_SPSE	Streptococcus_pseudopneumoniae	OTHER
Streptococcus_pseudopneumoniae-5247	Streptococcus_pseudopneumoniae	SPSN		SPS0002
Streptococcus_pseudopneumoniae-61-14	Streptococcus_pseudopneumoniae	SPSN		SPS0002
Streptococcus_pseudopneumoniae-74_SPSE	Streptococcus_pseudopneumoniae	OTHER
Streptococcus_pseudopneumoniae-75_SPSE	Streptococcus_pseudopneumoniae	OTHER
Streptococcus_pseudopneumoniae-843_SPSE	Streptococcus_pseudopneumoniae	OTHER
Streptococcus_pseudopneumoniae-888_SPSE	Streptococcus_pseudopneumoniae	OTHER
Streptococcus_pseudopneumoniae-BAA-960a	Streptococcus_pseudopneumoniae	SPSN		SPS0002
Streptococcus_pseudopneumoniae-BAA-960b	Streptococcus_pseudopneumoniae	SPSN		SPS0002
Streptococcus_pseudopneumoniae-CCUG_49455T	Streptococcus_pseudopneumoniae	SPSN		SPS0002
Streptococcus_pseudopneumoniae-CCUG62647	Streptococcus_pseudopneumoniae	SPSN		SPS0002
Streptococcus_pseudopneumoniae-CCUG63747	Streptococcus_pseudopneumoniae	SPSN		SPS0002
Streptococcus_pseudopneumoniae-G42	Streptococcus_pseudopneumoniae	SPSN		SPS0002
Streptococcus_pseudopneumoniae-IS7493	Streptococcus_pseudopneumoniae	SPSN		SPS0002
Streptococcus_pseudopneumoniae-PHENP00008	Streptococcus_pseudopneumoniae	SPSN		SPS0002
Streptococcus_pseudopneumoniae-PHENP00009	Streptococcus_pseudopneumoniae	SPSN		SPS0002
Streptococcus_pseudopneumoniae-PHENP00010	Streptococcus_pseudopneumoniae	SPSN		SPS0002
Streptococcus_pseudopneumoniae-PHENP00011	Streptococcus_pseudopneumoniae	SPSN		SPS0002
Streptococcus_pseudopneumoniae-PHENP00012	Streptococcus_pseudopneumoniae	SPSN		SPS0002
Streptococcus_pseudopneumoniae-PHENP00013	Streptococcus_pseudopneumoniae	SPSN		SPS0002
Streptococcus_pseudopneumoniae-SK674	Streptococcus_pseudopneumoniae	SPSN		SPS0002
